# Supplementary material for: 3,4,7-Trimethyl-2-(4-methyl­phen­yl)-2H-pyrazolo­[3,4-d]pyridazin-5-ium thio­cyanate
Source: Acta Crystallogr Sect E Struct Rep Online. 2010 Nov 27;66(Pt 12):o3344. doi: 10.1107/S160053681004883X (PMC3011493; doi:10.1107/S160053681004883X)
Supplement: Supplementary file 1 [file e-66-o3344-sup1.cif]

##############################################################################
###                                                                        ###
###        Electronic paper (Acta Crystallographica Section E)             ###
###                                                                        ###
##############################################################################
#                                                                            #
# This CIF contains the data in a paper accepted for publication in Acta     #
# Crystallographica Section E. It conforms to the requirements of Notes      #
# for Authors for Section E, and has been peer reviewed under the auspices   #
# of the IUCr Commission on Journals.                                        #
#                                                                            #
# Full details of the Crystallographic Information File format               #
# are given in the paper "The Crystallographic Information File (CIF):       #
# a New Standard Archive File for Crystallography" by S. R. Hall, F. H.      #
# Allen and I. D. Brown [Acta Cryst. (1991), A47, 655-685].                  #
#                                                                            #
# The current version of the core CIF dictionary is obtainable from          #
# ftp://ftp.iucr.org/pub/cif_core.dic. The current version number is 2.4.    #
#                                                                            #
# Software is freely available for graphical display of the structure(s) in  #
# this CIF.  For information consult the CIF home page http://www.iucr.org/  #
# cif/home.html                                                              #
#                                                                            #
# This file may be used for bona fide research purposes within the           #
# scientific community so long as proper attribution is given to the journal # 
# article from which it was obtained.                                        #
#                                                                            #
##############################################################################
                                             
data_global
_audit_creation_method     SHELXL-97
_journal_date_recd_electronic     2010-11-21
_journal_date_accepted     2010-11-23
_journal_name_full     'Acta Crystallographica, Section E'
_journal_year     2010
_journal_volume     66
_journal_issue     12
_journal_page_first     o3344
_journal_page_last     o3344
_journal_paper_category     QO
_journal_coeditor_code     BT5414
_publ_contact_author
;
     Dr. Seik Weng Ng
     Department of Chemistry
     University of Malaya
     50603 Kuala Lumpur
     Malaysia
;
_publ_contact_author_email     seikweng@um.edu.my
_publ_contact_author_fax     '03 7967 4193'
_publ_contact_author_phone     '03 7967 6778'
_publ_section_title
;
3,4,7-Trimethyl-2-(4-methylphenyl)-2<i>H</i>-pyrazolo[3,4-<i>d</i>]pyridazin-\
5-ium thiocyanate
;
loop_
    _publ_author_name
    _publ_author_address
    'Abdel-Aziz, Hatem A.'
;
     Department of Pharmaceutical Chemistry
     College of Pharmacy
     King Saud University
     Riyadh 11451
     Saudi Arabia
;
    'Bari, Ahmed'
;
     Department of Pharmaceutical Chemistry
     College of Pharmacy
     King Saud University
     Riyadh 11451
     Saudi Arabia
;
    'Ng, Seik Weng'
;
     Department of Chemistry
     University of Malaya
     50603 Kuala Lumpur
     Malaysia
;
data_I
_audit_creation_method     SHELXL-97
_chemical_name_systematic
;
3,4,7-Trimethyl-2-(4-methylphenyl)-2<i>H</i>-pyrazolo[3,4-<i>d</i>]pyridazin-
5-ium thiocyanate
;
_chemical_name_common     ?
_chemical_formula_moiety     'C15 H17 N4 +, C N S -'
_chemical_formula_sum     'C16 H17 N5 S'
_chemical_formula_iupac     'C15 H17 N4 +, N C S -'
_chemical_formula_weight     311.41
_chemical_melting_point     ?
_symmetry_cell_setting     monoclinic
_symmetry_space_group_name_H-M     'C 2/c'
_symmetry_space_group_name_Hall     '-C 2yc'
loop_
    _symmetry_equiv_pos_as_xyz
    'x, y, z'
    'x, -y, z+1/2'
    'x+1/2, y+1/2, z'
    'x+1/2, -y+1/2, z+1/2'
    '-x, -y, -z'
    '-x, y, -z-1/2'
    '-x+1/2, -y+1/2, -z'
    '-x+1/2, y+1/2, -z-1/2'
_cell_length_a     18.2445(5)
_cell_length_b     7.3341(2)
_cell_length_c     24.2396(8)
_cell_angle_alpha     90.00
_cell_angle_beta     106.121(3)
_cell_angle_gamma     90.00
_cell_volume     3115.89(16)
_cell_formula_units_Z     8
_cell_measurement_reflns_used     4295
_cell_measurement_theta_min     2.2
_cell_measurement_theta_max     29.3
_cell_measurement_temperature     100(2)
_exptl_crystal_description     Prism
_exptl_crystal_colour     Yellow
_exptl_crystal_size_max     0.30
_exptl_crystal_size_mid     0.10
_exptl_crystal_size_min     0.05
_exptl_crystal_density_diffrn     1.328
_exptl_crystal_density_meas     ?
_exptl_crystal_density_method     'not measured'
_exptl_crystal_F_000     1312
_exptl_absorpt_coefficient_mu     0.212
_exptl_absorpt_correction_type     multi-scan
_exptl_absorpt_process_details     '(CrysAlis PRO; Agilent Technologies, 2010)'
_exptl_absorpt_correction_T_min     0.9392
_exptl_absorpt_correction_T_max     0.9895
_diffrn_ambient_temperature     100(2)
_diffrn_radiation_type     MoK\a
_diffrn_radiation_wavelength     0.71073
_diffrn_radiation_source     'fine-focus sealed tube'
_diffrn_radiation_monochromator     graphite
_diffrn_measurement_device_type     'Agilent SuperNova'
_diffrn_measurement_method     \w
_diffrn_detector_area_resol_mean     10.4041
_diffrn_reflns_number     7809
_diffrn_reflns_av_R_equivalents     0.0260
_diffrn_reflns_av_sigmaI/netI     0.0353
_diffrn_reflns_theta_min     2.32
_diffrn_reflns_theta_max     27.50
_diffrn_reflns_theta_full     27.50
_diffrn_measured_fraction_theta_max     0.972
_diffrn_measured_fraction_theta_full     0.972
_diffrn_reflns_limit_h_min     -16
_diffrn_reflns_limit_h_max     23
_diffrn_reflns_limit_k_min     -9
_diffrn_reflns_limit_k_max     9
_diffrn_reflns_limit_l_min     -31
_diffrn_reflns_limit_l_max     23
_diffrn_standards_number     0
_diffrn_standards_interval_count     0
_diffrn_standards_interval_time     0
_diffrn_standards_decay_%     0
_reflns_number_total     3491
_reflns_number_gt     2968
_reflns_threshold_expression     I>2\s(I)
_refine_ls_structure_factor_coef     Fsqd
_refine_ls_matrix_type     full
_refine_ls_R_factor_all     0.0448
_refine_ls_R_factor_gt     0.0354
_refine_ls_wR_factor_gt     0.0886
_refine_ls_wR_factor_ref     0.0955
_refine_ls_goodness_of_fit_ref     1.002
_refine_ls_restrained_S_all     1.002
_refine_ls_number_reflns     3491
_refine_ls_number_parameters     207
_refine_ls_number_restraints     0
_refine_ls_hydrogen_treatment     mixed
_refine_ls_weighting_scheme     calc
_refine_ls_weighting_details
         'calc w=1/[\s^2^(Fo^2^)+(0.0472P)^2^+3.0958P] where P=(Fo^2^+2Fc^2^)/3'
_atom_sites_solution_hydrogens     geom
_atom_sites_solution_primary     direct
_atom_sites_solution_secondary     difmap
_refine_ls_shift/su_max     0.001
_refine_ls_shift/su_mean     0.001
_refine_diff_density_max     0.319
_refine_diff_density_min     -0.267
_refine_ls_extinction_method     none
_refine_ls_extinction_coef     ?
loop_
    _atom_type_symbol
    _atom_type_description
    _atom_type_scat_dispersion_real
    _atom_type_scat_dispersion_imag
    _atom_type_scat_source
    'C' 'C' 0.0033 0.0016
                         'International Tables Vol C Tables 4.2.6.8 and 6.1.1.4'
    'H' 'H' 0.0000 0.0000
                         'International Tables Vol C Tables 4.2.6.8 and 6.1.1.4'
    'N' 'N' 0.0061 0.0033
                         'International Tables Vol C Tables 4.2.6.8 and 6.1.1.4'
    'S' 'S' 0.1246 0.1234
                         'International Tables Vol C Tables 4.2.6.8 and 6.1.1.4'
_computing_data_collection     'CrysAlis PRO (Agilent Technologies, 2010)'
_computing_cell_refinement     'CrysAlis PRO (Agilent Technologies, 2010)'
_computing_data_reduction     'CrysAlis PRO (Agilent Technologies, 2010)'
_computing_structure_solution     'SHELXS97 (Sheldrick, 2008)'
_computing_structure_refinement     'SHELXL97 (Sheldrick, 2008)'
_computing_molecular_graphics     'X-SEED (Barbour, 2001)'
_computing_publication_material     'publCIF (Westrip, 2010)'
loop_
    _atom_site_type_symbol
    _atom_site_label
    _atom_site_fract_x
    _atom_site_fract_y
    _atom_site_fract_z
    _atom_site_U_iso_or_equiv
    _atom_site_adp_type
    _atom_site_calc_flag
    _atom_site_refinement_flags
    _atom_site_occupancy
    _atom_site_disorder_assembly
    _atom_site_disorder_group
    S S1 0.41884(2) 1.03962(5) 0.678227(15) 0.01918(11) Uani d . 1 . .
    N N1 0.30697(7) 0.87179(17) 0.44978(5) 0.0175(3) Uani d . 1 . .
    N N2 0.37098(7) 0.79621(17) 0.43977(5) 0.0182(3) Uani d . 1 . .
    N N3 0.28626(6) 0.74548(16) 0.28642(5) 0.0148(2) Uani d . 1 . .
    N N4 0.21174(6) 0.79970(16) 0.26392(5) 0.0142(2) Uani d . 1 . .
    N N5 0.33646(8) 0.96211(19) 0.56469(6) 0.0255(3) Uani d . 1 . .
    C C1 0.43819(8) 0.6806(2) 0.37464(6) 0.0195(3) Uani d . 1 . .
    H H1A 0.4780 0.6633 0.4109 0.029 Uiso calc R 1 . .
    H H1B 0.4564 0.7659 0.3502 0.029 Uiso calc R 1 . .
    H H1C 0.4262 0.5632 0.3549 0.029 Uiso calc R 1 . .
    C C2 0.36843(8) 0.75572(19) 0.38665(6) 0.0156(3) Uani d . 1 . .
    C C3 0.29986(8) 0.78638(18) 0.34177(6) 0.0146(3) Uani d . 1 . .
    C C4 0.23596(8) 0.86541(18) 0.35465(6) 0.0146(3) Uani d . 1 . .
    C C5 0.24134(8) 0.91093(19) 0.41184(6) 0.0164(3) Uani d . 1 . .
    C C6 0.18028(9) 0.9977(2) 0.43299(7) 0.0221(3) Uani d . 1 . .
    H H6A 0.1980 1.0103 0.4749 0.033 Uiso calc R 1 . .
    H H6B 0.1344 0.9214 0.4226 0.033 Uiso calc R 1 . .
    H H6C 0.1684 1.1185 0.4155 0.033 Uiso calc R 1 . .
    C C7 0.17924(8) 0.87516(19) 0.30233(6) 0.0147(3) Uani d . 1 . .
    C C8 0.10123(8) 0.9549(2) 0.28774(6) 0.0193(3) Uani d . 1 . .
    H H8A 0.0845 0.9835 0.2466 0.029 Uiso calc R 1 . .
    H H8B 0.1019 1.0668 0.3100 0.029 Uiso calc R 1 . .
    H H8C 0.0659 0.8671 0.2970 0.029 Uiso calc R 1 . .
    C C9 0.17735(8) 0.77377(19) 0.20373(6) 0.0144(3) Uani d . 1 . .
    C C10 0.10569(8) 0.69513(19) 0.18460(6) 0.0165(3) Uani d . 1 . .
    H H10 0.0803 0.6507 0.2112 0.020 Uiso calc R 1 . .
    C C11 0.07151(8) 0.68226(19) 0.12579(6) 0.0170(3) Uani d . 1 . .
    H H11 0.0222 0.6295 0.1123 0.020 Uiso calc R 1 . .
    C C12 0.10849(8) 0.74559(19) 0.08639(6) 0.0165(3) Uani d . 1 . .
    C C13 0.18234(8) 0.81476(19) 0.10713(6) 0.0158(3) Uani d . 1 . .
    H H13 0.2092 0.8524 0.0807 0.019 Uiso calc R 1 . .
    C C14 0.21737(8) 0.82962(19) 0.16553(6) 0.0152(3) Uani d . 1 . .
    H H14 0.2676 0.8769 0.1792 0.018 Uiso calc R 1 . .
    C C15 0.06899(9) 0.7449(2) 0.02308(6) 0.0218(3) Uani d . 1 . .
    H H15A 0.0200 0.6814 0.0161 0.033 Uiso calc R 1 . .
    H H15B 0.1011 0.6822 0.0026 0.033 Uiso calc R 1 . .
    H H15C 0.0602 0.8708 0.0092 0.033 Uiso calc R 1 . .
    C C16 0.37098(8) 0.9940(2) 0.61179(6) 0.0176(3) Uani d . 1 . .
    H H1 0.3146(11) 0.898(3) 0.4877(9) 0.037(5) Uiso d . 1 . .
loop_
    _atom_site_aniso_label
    _atom_site_aniso_U_11
    _atom_site_aniso_U_22
    _atom_site_aniso_U_33
    _atom_site_aniso_U_12
    _atom_site_aniso_U_13
    _atom_site_aniso_U_23
    S1 0.01806(18) 0.0235(2) 0.01600(19) -0.00002(14) 0.00481(14) -0.00172(14)
    N1 0.0221(6) 0.0185(6) 0.0116(6) -0.0013(5) 0.0040(5) -0.0010(5)
    N2 0.0195(6) 0.0184(6) 0.0159(6) -0.0008(5) 0.0035(5) -0.0004(5)
    N3 0.0133(5) 0.0157(6) 0.0141(6) -0.0002(5) 0.0015(4) 0.0008(5)
    N4 0.0144(5) 0.0142(5) 0.0134(6) -0.0009(5) 0.0030(4) -0.0001(5)
    N5 0.0310(7) 0.0304(7) 0.0158(7) -0.0012(6) 0.0078(5) -0.0009(6)
    C1 0.0170(7) 0.0225(7) 0.0172(7) 0.0005(6) 0.0018(5) -0.0019(6)
    C2 0.0171(7) 0.0142(7) 0.0143(7) -0.0026(6) 0.0026(5) 0.0002(5)
    C3 0.0175(7) 0.0124(6) 0.0142(7) -0.0024(5) 0.0045(5) 0.0002(5)
    C4 0.0171(6) 0.0125(6) 0.0141(7) -0.0016(5) 0.0040(5) -0.0001(5)
    C5 0.0201(7) 0.0141(6) 0.0150(7) -0.0019(6) 0.0050(5) 0.0010(5)
    C6 0.0261(8) 0.0248(8) 0.0175(7) 0.0029(6) 0.0094(6) -0.0016(6)
    C7 0.0184(7) 0.0125(6) 0.0136(7) -0.0016(5) 0.0053(5) -0.0005(5)
    C8 0.0184(7) 0.0221(8) 0.0169(7) 0.0027(6) 0.0040(6) -0.0007(6)
    C9 0.0173(6) 0.0138(6) 0.0112(6) 0.0015(5) 0.0024(5) 0.0003(5)
    C10 0.0182(7) 0.0166(7) 0.0152(7) -0.0011(6) 0.0054(5) 0.0012(5)
    C11 0.0156(6) 0.0165(7) 0.0174(7) -0.0026(6) 0.0020(5) -0.0013(6)
    C12 0.0189(7) 0.0153(7) 0.0146(7) 0.0025(6) 0.0036(5) -0.0003(5)
    C13 0.0178(7) 0.0169(7) 0.0141(7) 0.0021(6) 0.0065(5) 0.0009(5)
    C14 0.0137(6) 0.0144(7) 0.0173(7) 0.0001(5) 0.0042(5) -0.0007(5)
    C15 0.0223(7) 0.0269(8) 0.0143(7) 0.0006(6) 0.0018(6) 0.0006(6)
    C16 0.0198(7) 0.0170(7) 0.0189(7) 0.0010(6) 0.0105(6) 0.0020(6)
loop_
    _geom_bond_atom_site_label_1
    _geom_bond_atom_site_label_2
    _geom_bond_site_symmetry_2
    _geom_bond_distance
    _geom_bond_publ_flag
    S1 C16 . 1.6390(15) ?
    N1 C5 . 1.3229(18) ?
    N1 N2 . 1.3738(17) ?
    N1 H1 . 0.91(2) ?
    N2 C2 . 1.3097(18) ?
    N3 C3 . 1.3293(18) ?
    N3 N4 . 1.3755(16) ?
    N4 C7 . 1.3533(17) ?
    N4 C9 . 1.4320(17) ?
    N5 C16 . 1.164(2) ?
    C1 C2 . 1.4879(19) ?
    C1 H1A . 0.9800 ?
    C1 H1B . 0.9800 ?
    C1 H1C . 0.9800 ?
    C2 C3 . 1.4294(19) ?
    C3 C4 . 1.4124(19) ?
    C4 C7 . 1.3984(19) ?
    C4 C5 . 1.4025(19) ?
    C5 C6 . 1.492(2) ?
    C6 H6A . 0.9800 ?
    C6 H6B . 0.9800 ?
    C6 H6C . 0.9800 ?
    C7 C8 . 1.4877(19) ?
    C8 H8A . 0.9800 ?
    C8 H8B . 0.9800 ?
    C8 H8C . 0.9800 ?
    C9 C10 . 1.386(2) ?
    C9 C14 . 1.3905(19) ?
    C10 C11 . 1.3915(19) ?
    C10 H10 . 0.9500 ?
    C11 C12 . 1.393(2) ?
    C11 H11 . 0.9500 ?
    C12 C13 . 1.396(2) ?
    C12 C15 . 1.5034(19) ?
    C13 C14 . 1.3863(19) ?
    C13 H13 . 0.9500 ?
    C14 H14 . 0.9500 ?
    C15 H15A . 0.9800 ?
    C15 H15B . 0.9800 ?
    C15 H15C . 0.9800 ?
loop_
    _geom_angle_atom_site_label_1
    _geom_angle_atom_site_label_2
    _geom_angle_atom_site_label_3
    _geom_angle_site_symmetry_1
    _geom_angle_site_symmetry_3
    _geom_angle
    _geom_angle_publ_flag
    C5 N1 N2 . . 127.91(12) ?
    C5 N1 H1 . . 120.8(12) ?
    N2 N1 H1 . . 111.3(12) ?
    C2 N2 N1 . . 117.73(12) ?
    C3 N3 N4 . . 102.82(11) ?
    C7 N4 N3 . . 114.78(11) ?
    C7 N4 C9 . . 127.13(12) ?
    N3 N4 C9 . . 118.08(11) ?
    C2 C1 H1A . . 109.5 ?
    C2 C1 H1B . . 109.5 ?
    H1A C1 H1B . . 109.5 ?
    C2 C1 H1C . . 109.5 ?
    H1A C1 H1C . . 109.5 ?
    H1B C1 H1C . . 109.5 ?
    N2 C2 C3 . . 119.82(13) ?
    N2 C2 C1 . . 118.53(12) ?
    C3 C2 C1 . . 121.65(13) ?
    N3 C3 C4 . . 112.43(12) ?
    N3 C3 C2 . . 127.69(13) ?
    C4 C3 C2 . . 119.87(13) ?
    C7 C4 C5 . . 135.66(13) ?
    C7 C4 C3 . . 105.60(12) ?
    C5 C4 C3 . . 118.72(12) ?
    N1 C5 C4 . . 115.91(13) ?
    N1 C5 C6 . . 118.14(13) ?
    C4 C5 C6 . . 125.95(13) ?
    C5 C6 H6A . . 109.5 ?
    C5 C6 H6B . . 109.5 ?
    H6A C6 H6B . . 109.5 ?
    C5 C6 H6C . . 109.5 ?
    H6A C6 H6C . . 109.5 ?
    H6B C6 H6C . . 109.5 ?
    N4 C7 C4 . . 104.34(12) ?
    N4 C7 C8 . . 124.77(12) ?
    C4 C7 C8 . . 130.84(13) ?
    C7 C8 H8A . . 109.5 ?
    C7 C8 H8B . . 109.5 ?
    H8A C8 H8B . . 109.5 ?
    C7 C8 H8C . . 109.5 ?
    H8A C8 H8C . . 109.5 ?
    H8B C8 H8C . . 109.5 ?
    C10 C9 C14 . . 121.39(13) ?
    C10 C9 N4 . . 120.13(12) ?
    C14 C9 N4 . . 118.48(12) ?
    C9 C10 C11 . . 118.94(13) ?
    C9 C10 H10 . . 120.5 ?
    C11 C10 H10 . . 120.5 ?
    C12 C11 C10 . . 121.00(13) ?
    C12 C11 H11 . . 119.5 ?
    C10 C11 H11 . . 119.5 ?
    C11 C12 C13 . . 118.48(13) ?
    C11 C12 C15 . . 120.84(13) ?
    C13 C12 C15 . . 120.65(13) ?
    C14 C13 C12 . . 121.43(13) ?
    C14 C13 H13 . . 119.3 ?
    C12 C13 H13 . . 119.3 ?
    C13 C14 C9 . . 118.58(13) ?
    C13 C14 H14 . . 120.7 ?
    C9 C14 H14 . . 120.7 ?
    C12 C15 H15A . . 109.5 ?
    C12 C15 H15B . . 109.5 ?
    H15A C15 H15B . . 109.5 ?
    C12 C15 H15C . . 109.5 ?
    H15A C15 H15C . . 109.5 ?
    H15B C15 H15C . . 109.5 ?
    N5 C16 S1 . . 179.46(14) ?
loop_
    _geom_torsion_atom_site_label_1
    _geom_torsion_atom_site_label_2
    _geom_torsion_atom_site_label_3
    _geom_torsion_atom_site_label_4
    _geom_torsion_site_symmetry_1
    _geom_torsion_site_symmetry_2
    _geom_torsion_site_symmetry_3
    _geom_torsion_site_symmetry_4
    _geom_torsion
    _geom_torsion_publ_flag
    C5 N1 N2 C2 . . . . -0.3(2) ?
    C3 N3 N4 C7 . . . . 1.25(15) ?
    C3 N3 N4 C9 . . . . -179.52(11) ?
    N1 N2 C2 C3 . . . . -1.58(19) ?
    N1 N2 C2 C1 . . . . 177.60(12) ?
    N4 N3 C3 C4 . . . . -0.19(15) ?
    N4 N3 C3 C2 . . . . 178.40(13) ?
    N2 C2 C3 N3 . . . . -176.53(13) ?
    C1 C2 C3 N3 . . . . 4.3(2) ?
    N2 C2 C3 C4 . . . . 2.0(2) ?
    C1 C2 C3 C4 . . . . -177.20(13) ?
    N3 C3 C4 C7 . . . . -0.83(16) ?
    C2 C3 C4 C7 . . . . -179.55(12) ?
    N3 C3 C4 C5 . . . . 178.22(12) ?
    C2 C3 C4 C5 . . . . -0.5(2) ?
    N2 N1 C5 C4 . . . . 1.7(2) ?
    N2 N1 C5 C6 . . . . -178.41(13) ?
    C7 C4 C5 N1 . . . . 177.48(15) ?
    C3 C4 C5 N1 . . . . -1.22(19) ?
    C7 C4 C5 C6 . . . . -2.4(3) ?
    C3 C4 C5 C6 . . . . 178.94(13) ?
    N3 N4 C7 C4 . . . . -1.76(16) ?
    C9 N4 C7 C4 . . . . 179.09(12) ?
    N3 N4 C7 C8 . . . . 175.84(12) ?
    C9 N4 C7 C8 . . . . -3.3(2) ?
    C5 C4 C7 N4 . . . . -177.34(15) ?
    C3 C4 C7 N4 . . . . 1.48(15) ?
    C5 C4 C7 C8 . . . . 5.3(3) ?
    C3 C4 C7 C8 . . . . -175.91(14) ?
    C7 N4 C9 C10 . . . . -48.7(2) ?
    N3 N4 C9 C10 . . . . 132.23(13) ?
    C7 N4 C9 C14 . . . . 131.16(15) ?
    N3 N4 C9 C14 . . . . -47.96(17) ?
    C14 C9 C10 C11 . . . . -3.9(2) ?
    N4 C9 C10 C11 . . . . 175.90(12) ?
    C9 C10 C11 C12 . . . . 0.5(2) ?
    C10 C11 C12 C13 . . . . 3.0(2) ?
    C10 C11 C12 C15 . . . . -175.17(13) ?
    C11 C12 C13 C14 . . . . -3.3(2) ?
    C15 C12 C13 C14 . . . . 174.88(13) ?
    C12 C13 C14 C9 . . . . 0.0(2) ?
    C10 C9 C14 C13 . . . . 3.6(2) ?
    N4 C9 C14 C13 . . . . -176.18(12) ?
loop_
    _geom_hbond_atom_site_label_D
    _geom_hbond_atom_site_label_H
    _geom_hbond_atom_site_label_A
    _geom_hbond_site_symmetry_A
    _geom_hbond_distance_DH
    _geom_hbond_distance_HA
    _geom_hbond_distance_DA
    _geom_hbond_angle_DHA
    N1 H1 N5 . 0.91(2) 1.86(2) 2.7668(18) 175.6(19)
