# Supplementary material for: 3,4,7-Trimethyl-2-(4-methyl­phen­yl)-2H-pyrazolo­[3,4-d]pyridazin-5-ium thio­cyanate
Source: Acta Crystallogr Sect E Struct Rep Online. 2010 Nov 27;66(Pt 12):o3344. doi: 10.1107/S160053681004883X (PMC3011493; doi:10.1107/S160053681004883X)
Supplement: Supplementary file 2 [file e-66-o3344-Isup2.hkl]

# 
# h,k,l, Fc-squared, Fo-squared, sigma(Fo-squared) and status flag 
# 
data_I
_shelx_title '  C2/c' 
_shelx_refln_list_code          4 
_shelx_F_calc_maximum      549.21 
_exptl_crystal_F_000      1312.00 
_reflns_d_resolution_high  0.7696 
 
loop_ 
 _symmetry_equiv_pos_as_xyz 
 'x, y, z' 
 '-x, y, -z+1/2' 
 'x+1/2, y+1/2, z' 
 '-x+1/2, y+1/2, -z+1/2' 
 '-x, -y, -z' 
 'x, -y, z-1/2' 
 '-x+1/2, -y+1/2, -z' 
 'x+1/2, -y+1/2, z-1/2' 
 
_cell_length_a    18.2445 
_cell_length_b     7.3341 
_cell_length_c    24.2396 
_cell_angle_alpha  90.000 
_cell_angle_beta  106.121 
_cell_angle_gamma  90.000 
 
_shelx_F_squared_multiplier     1.000 
 
loop_ 
 _refln_index_h 
 _refln_index_k 
 _refln_index_l 
 _refln_F_squared_calc 
 _refln_F_squared_meas 
 _refln_F_squared_sigma 
 _refln_observed_status 
   2   0   0    57046.57    51845.01    151.71 o 
   4   0   0    27688.44    27211.80    155.91 o 
   6   0   0    15957.85    16249.40    108.27 o 
   8   0   0    19349.89    20323.35    136.75 o 
  10   0   0    10515.92     4082.27   6065.24 o 
  12   0   0      596.76      661.60     43.85 o 
  14   0   0      792.38      896.75     29.71 o 
  16   0   0     1400.21     1506.81     48.28 o 
  18   0   0      393.79      616.55     53.41 o 
  20   0   0     2999.00     2847.35    123.38 o 
  22   0   0       11.45      103.51     27.13 o 
   1   1   0     7320.21     7632.05     65.66 o 
   3   1   0      267.52      226.72      5.90 o 
   5   1   0    16737.58    16851.88     72.15 o 
   7   1   0      273.66      385.11     10.07 o 
   9   1   0      513.74      542.35     13.14 o 
  11   1   0      852.91      823.27     23.36 o 
  13   1   0     1526.51     1534.56     30.60 o 
  15   1   0     2163.47     2027.31     37.12 o 
  17   1   0     2791.95     2723.58     61.27 o 
  19   1   0      843.05      850.59     46.26 o 
  21   1   0      552.15      644.68     43.34 o 
   0   2   0    26736.00    26847.62    135.84 o 
   2   2   0     5989.25     5770.47     65.20 o 
   4   2   0     2076.35     2005.34     72.75 o 
   6   2   0      139.33      103.18      5.69 o 
   8   2   0       70.32      125.10     10.00 o 
  10   2   0      961.73     1176.79     27.51 o 
  12   2   0    13371.22    12627.94    259.47 o 
  14   2   0      496.37      545.19     14.74 o 
  16   2   0      660.14      668.90     18.25 o 
  18   2   0     1971.54     1832.93     64.24 o 
  20   2   0       24.10       16.34     14.07 o 
  22   2   0      459.63      344.39     50.82 o 
   1   3   0      950.30      947.09     21.11 o 
   3   3   0      987.75     1206.53     32.59 o 
   5   3   0     2247.58     2681.07     37.93 o 
   7   3   0     3247.96     3158.45     45.61 o 
   9   3   0      594.39      570.81     20.11 o 
  11   3   0      205.37      219.68     22.35 o 
  13   3   0     4212.32     3818.75    104.38 o 
  15   3   0       45.11       65.23     16.91 o 
  17   3   0        0.39        0.84      8.82 o 
  19   3   0      476.67      669.63     66.65 o 
  21   3   0      419.02      498.12     60.25 o 
   0   4   0    15001.81    15560.27    148.18 o 
   2   4   0     1116.69     1227.57     27.42 o 
   4   4   0    13269.16    13833.67    127.90 o 
   6   4   0      265.06      192.04     20.49 o 
   8   4   0       23.31       10.06      4.24 o 
  10   4   0     1177.67     1413.94     75.31 o 
  12   4   0      241.45      209.31     32.94 o 
  14   4   0      980.85      979.90     32.18 o 
  16   4   0       43.31       47.01     19.54 o 
  18   4   0        1.37        5.70     19.14 o 
   1   5   0     2000.32     2029.82     41.92 o 
   3   5   0        1.06        3.51      4.02 o 
   5   5   0     8219.58     8359.71    110.61 o 
   7   5   0      712.59      763.29     55.63 o 
   9   5   0      610.11      624.02     51.73 o 
  11   5   0      300.65      336.56     43.04 o 
  13   5   0      407.11      485.62     52.54 o 
  15   5   0       18.61        2.16     15.59 o 
  17   5   0        0.61        1.14     16.50 o 
   0   6   0      296.03      334.36     27.59 o 
   2   6   0       27.37       17.74      5.44 o 
   4   6   0        7.64       12.98      5.95 o 
   6   6   0       77.83       32.91     45.35 o 
   8   6   0      817.65      808.58     55.72 o 
  10   6   0       16.04        4.85     11.68 o 
  12   6   0        3.54      -12.03     15.17 o 
  14   6   0       74.38       18.76     15.20 o 
  16   6   0       44.15       53.22     25.70 o 
   1   7   0      225.78      207.33     16.06 o 
   3   7   0       25.75       17.94      5.47 o 
   5   7   0      126.53      136.82     25.02 o 
   7   7   0       22.12       22.57     15.70 o 
   9   7   0        0.48       -5.70     13.68 o 
  11   7   0       12.75        7.71     16.45 o 
  13   7   0       11.90        8.67     15.91 o 
  15   7   0        0.55       -7.42     16.37 o 
   2   8   0      820.28      823.07     42.64 o 
   4   8   0        2.38       -3.35      9.99 o 
   6   8   0     1062.61     1060.55     49.98 o 
   8   8   0      177.52      141.29     31.84 o 
  10   8   0       36.30        9.62     15.89 o 
  12   8   0      148.93      124.82     31.36 o 
   1   9   0        2.49       18.03     20.80 o 
   3   9   0       12.88       -9.48     28.20 o 
   7   9   0       92.08      118.16     27.43 o 
 -21   1   1       22.34      -21.11     20.49 o 
 -19   1   1      258.12      219.60     24.49 o 
 -17   1   1     3316.44     3195.25     65.63 o 
 -15   1   1     4799.38     4748.40     56.27 o 
 -13   1   1     1518.13     1734.98     40.09 o 
 -11   1   1     3434.31     3684.59     45.45 o 
  -9   1   1     5559.37     5888.00     44.33 o 
  -7   1   1      357.49      414.65     15.94 o 
  -5   1   1      521.98      467.97     12.41 o 
  -3   1   1    30574.07    29024.01    185.16 o 
  -1   1   1    11904.81    11588.37     78.42 o 
   1   1   1      201.18      205.51     11.88 o 
   3   1   1      476.58      516.09      7.67 o 
   5   1   1     5456.88     5332.70     61.47 o 
   7   1   1     1052.55     1163.76     18.25 o 
   9   1   1     2983.32     3232.36     43.27 o 
  11   1   1      363.09      482.09     22.82 o 
  13   1   1     1046.09     1051.70     30.75 o 
  15   1   1     1507.14     1340.59     34.65 o 
  17   1   1      209.54      191.94     24.86 o 
  19   1   1      619.66      553.32     37.64 o 
  21   1   1        0.22       -0.37     26.53 o 
 -22   2   1      727.32      874.95     79.00 o 
 -20   2   1      258.41      246.48     54.08 o 
 -18   2   1       34.60       44.17     12.71 o 
 -16   2   1      177.55      150.27     14.35 o 
 -14   2   1     1363.67     1394.05     37.20 o 
 -12   2   1      502.02      610.74     22.38 o 
 -10   2   1     1038.02     1058.15     26.07 o 
  -8   2   1     3360.53     3494.21     40.12 o 
  -6   2   1      258.62      191.73      7.73 o 
  -4   2   1    34140.08    34611.10    103.78 o 
  -2   2   1    29368.13    29473.98    321.03 o 
   0   2   1    31927.98    31008.07    180.82 o 
   2   2   1    17927.75    17832.67     82.67 o 
   4   2   1     7345.10     7162.30     58.21 o 
   6   2   1       50.05       31.58      2.68 o 
   8   2   1       71.77       68.02      6.44 o 
  10   2   1     1413.51     1477.07     25.83 o 
  12   2   1     2076.82     2147.75     32.68 o 
  14   2   1     1582.76     1505.68     33.98 o 
  16   2   1       22.02       26.25      9.33 o 
  18   2   1     1165.19     1236.90     53.19 o 
  20   2   1      194.96      250.51     26.52 o 
  22   2   1      213.62      201.95     38.59 o 
 -21   3   1     1131.66     1033.43     86.56 o 
 -19   3   1      504.08      531.90     59.26 o 
 -17   3   1        0.90       -0.82     13.83 o 
 -15   3   1      920.89      872.15     37.84 o 
 -13   3   1      566.53      625.59     22.03 o 
 -11   3   1     6182.99     6501.16     61.56 o 
  -9   3   1      128.13       97.74     11.41 o 
  -7   3   1     1871.12     1710.35     25.39 o 
  -5   3   1     4484.66     4868.47     50.39 o 
  -3   3   1     2772.82     2832.55     30.07 o 
  -1   3   1     1276.21     1446.16     23.18 o 
   1   3   1     6811.03     6776.80     56.94 o 
   3   3   1       33.36       40.31      7.00 o 
   5   3   1     1676.73     1649.85     32.70 o 
   7   3   1      503.35      539.54     16.30 o 
   9   3   1     1396.26     1500.50     32.06 o 
  11   3   1     1245.89     1329.07     46.21 o 
  13   3   1     3403.68     3304.08     65.99 o 
  15   3   1     1030.74      972.85     39.63 o 
  17   3   1      512.35      508.27     31.40 o 
  19   3   1        1.96        7.00     14.90 o 
 -20   4   1      903.52      876.01     81.20 o 
 -18   4   1       62.23       59.59     25.61 o 
 -16   4   1      111.40       86.11     25.32 o 
 -14   4   1        0.36        3.15      4.54 o 
 -12   4   1     5663.08     5744.37    161.66 o 
 -10   4   1      162.10      157.92     25.95 o 
  -8   4   1      763.74      664.46     17.15 o 
  -6   4   1    11870.98    11987.20     92.51 o 
  -4   4   1     7349.26     7551.01    148.41 o 
  -2   4   1    17947.46    18516.33    193.97 o 
   0   4   1      532.89      477.86     21.80 o 
   2   4   1     7991.98     7939.59     65.68 o 
   4   4   1      481.22      470.77     23.26 o 
   6   4   1    10871.39    11487.72    106.13 o 
   8   4   1      405.54      451.16     16.01 o 
  10   4   1      104.13      121.14     23.21 o 
  12   4   1     2678.19     2754.40    113.35 o 
  14   4   1       18.41       17.03      5.21 o 
  16   4   1      239.88      357.56     47.24 o 
  18   4   1      633.49      625.06     64.90 o 
 -17   5   1      168.66      227.21     39.84 o 
 -15   5   1      434.48      386.32     49.19 o 
 -13   5   1     2992.07     2977.57    125.42 o 
 -11   5   1      179.43      127.73     26.65 o 
  -9   5   1      482.73      468.52     12.80 o 
  -7   5   1     5719.18     5951.42     86.07 o 
  -5   5   1     1609.01     1736.39     51.12 o 
  -3   5   1      216.65      215.10     12.78 o 
  -1   5   1     1434.96     1352.46     34.75 o 
   1   5   1     1741.37     1813.06     38.93 o 
   3   5   1     1999.36     2017.11     33.23 o 
   5   5   1     1118.08     1110.27     45.45 o 
   7   5   1     3118.00     2900.28     93.15 o 
   9   5   1     3011.38     3140.56     85.45 o 
  11   5   1      151.26      138.24     27.70 o 
  13   5   1      718.57      748.91     65.78 o 
  15   5   1      655.74      619.25     62.41 o 
  17   5   1     1552.70     1538.64    103.09 o 
 -16   6   1        0.47      -24.53     20.30 o 
 -14   6   1     1132.59     1069.83     82.38 o 
 -12   6   1      178.35      180.96     33.37 o 
 -10   6   1       70.97        6.39     12.50 o 
  -8   6   1     3662.04     3748.61     72.22 o 
  -6   6   1      109.85       39.75     59.93 o 
  -4   6   1      847.85      876.03     24.01 o 
  -2   6   1      188.18      146.49     14.05 o 
   0   6   1     1905.54     1871.36     71.50 o 
   2   6   1       81.65       65.54      8.23 o 
   4   6   1     4715.07     4755.47    125.41 o 
   6   6   1     1429.02      733.89    559.92 o 
   8   6   1       42.88       33.20     10.47 o 
  10   6   1     4163.62     4137.37    144.68 o 
  12   6   1        5.11        9.11     14.42 o 
  14   6   1      522.64      520.43     58.68 o 
  16   6   1     1260.69     1222.74     93.77 o 
 -15   7   1       40.20       23.05     18.42 o 
 -13   7   1      797.38      783.63     72.33 o 
 -11   7   1      841.41      803.13     69.35 o 
  -9   7   1     2779.41     2664.22    118.07 o 
  -7   7   1      172.99      172.74     29.50 o 
  -5   7   1      286.42      275.01     33.85 o 
  -3   7   1       88.79       71.96     11.12 o 
  -1   7   1     1267.74     1216.48     38.43 o 
   1   7   1      120.88       88.36     11.31 o 
   3   7   1     1814.23     1723.10     32.71 o 
   5   7   1     2306.40     2351.45     98.02 o 
   7   7   1       13.36        2.68     15.04 o 
   9   7   1      272.53      305.32     41.42 o 
  11   7   1      739.99      781.57     69.98 o 
  13   7   1      339.08      363.63     50.31 o 
 -12   8   1      449.14      503.38     59.40 o 
 -10   8   1       28.20       -1.46     16.29 o 
  -8   8   1       48.09        6.56     13.94 o 
  -6   8   1     1932.29     1913.98    173.24 o 
  -4   8   1        8.99        5.52     18.57 o 
  -2   8   1     1440.58     1643.28     73.29 o 
   0   8   1       88.34       85.55     18.03 o 
   2   8   1      135.55      157.60     27.84 o 
   4   8   1      690.89      733.44     41.87 o 
   6   8   1     1385.55     1483.95     69.45 o 
   8   8   1       35.50       26.36     15.90 o 
  10   8   1      568.15      473.23     55.88 o 
  12   8   1      300.53      294.34     46.40 o 
  -7   9   1     2133.50     1990.32    104.48 o 
  -3   9   1      145.57      182.85     40.96 o 
  -1   9   1       78.58       73.33     21.81 o 
   1   9   1      531.26      496.50     61.73 o 
   3   9   1      440.06      465.17     56.04 o 
   7   9   1      100.24      129.94     30.64 o 
 -22   0   2       55.55       35.07     18.76 o 
 -20   0   2     3133.44     3089.07    128.11 o 
 -18   0   2      251.89      279.54     37.54 o 
 -16   0   2     5505.58     5469.77    147.64 o 
 -14   0   2    17014.86    16670.29    447.45 o 
 -12   0   2      208.25      317.62     30.62 o 
 -10   0   2     2002.25     1030.07   1220.66 o 
  -8   0   2      880.68      871.01     28.27 o 
  -6   0   2    34625.87    33082.28    292.92 o 
  -4   0   2     3185.46     3243.77     55.48 o 
  -2   0   2    23614.53    21749.02     76.11 o 
   2   0   2     3290.51     2912.01     40.90 o 
   4   0   2      924.66      910.36     20.59 o 
   6   0   2     2984.45     2800.38     35.24 o 
   8   0   2     2653.98     3136.27     42.48 o 
  10   0   2    15687.03    15116.65    121.65 o 
  12   0   2     1076.64     1033.04     35.43 o 
  14   0   2     4177.19     4094.07     76.21 o 
  16   0   2     2752.26     2594.85     65.83 o 
  18   0   2        8.55       27.79     17.12 o 
  20   0   2     1661.10     1897.17    101.28 o 
  22   0   2      451.91      473.37     55.16 o 
 -23   1   2      227.68      240.18     29.02 o 
 -21   1   2      894.03      945.75     51.86 o 
 -19   1   2      517.96      539.86     43.12 o 
 -17   1   2        7.98        6.30      4.99 o 
 -15   1   2     4370.83     4025.18     55.21 o 
 -13   1   2      187.43      165.43     10.10 o 
 -11   1   2      308.37      291.86     19.75 o 
  -9   1   2     2038.41     1821.35     34.10 o 
  -7   1   2     1530.46     1140.08     19.59 o 
  -5   1   2     3627.96     3815.99     35.92 o 
  -3   1   2    44334.72    43854.25    430.89 o 
  -1   1   2     1562.34     1288.43     27.64 o 
   1   1   2      234.70      152.44     11.21 o 
   3   1   2     2083.40     2067.76     18.03 o 
   5   1   2     2012.66     1894.75     20.19 o 
   7   1   2     1211.25     1233.31     22.73 o 
   9   1   2      321.75      321.25     12.26 o 
  11   1   2     2136.20     2064.43     33.80 o 
  13   1   2     2834.13     2915.64     48.45 o 
  15   1   2     1739.50     1703.40     38.20 o 
  17   1   2      520.41      572.65     38.39 o 
  19   1   2     1202.31     1229.04     55.86 o 
  21   1   2      573.94      583.96     41.22 o 
 -22   2   2      523.13      477.33     59.44 o 
 -20   2   2      352.76      398.61     32.67 o 
 -18   2   2        2.18       -4.61      8.33 o 
 -16   2   2     1489.17     1441.98     41.45 o 
 -14   2   2        3.64       -0.59      4.73 o 
 -12   2   2     2330.96     2515.97     40.81 o 
 -10   2   2     1528.07     1459.83     30.90 o 
  -8   2   2     1020.98      886.56     20.87 o 
  -6   2   2    14651.07    15211.50    187.10 o 
  -4   2   2    11126.72    11628.00    132.10 o 
  -2   2   2   301631.97   254670.59  12186.73 o 
   0   2   2      894.58      973.25     42.34 o 
   2   2   2    25445.54    25254.85    328.66 o 
   4   2   2     8881.62     8639.56     54.72 o 
   6   2   2    10017.59    10403.05     52.48 o 
   8   2   2     7100.68     8240.50     58.37 o 
  10   2   2      350.48      266.32     10.93 o 
  12   2   2     1322.87     1392.20     32.08 o 
  14   2   2      392.10      397.75     16.78 o 
  16   2   2       27.50       38.39     11.03 o 
  18   2   2     4397.10     4386.10     99.85 o 
  20   2   2        1.10       -1.84      8.31 o 
 -21   3   2      579.51      593.15     66.64 o 
 -19   3   2     2023.93     2137.30    117.12 o 
 -17   3   2      891.82      834.45     41.00 o 
 -15   3   2     2494.41     2556.60     58.42 o 
 -13   3   2      149.07      138.66     10.97 o 
 -11   3   2       27.22       14.91      3.73 o 
  -9   3   2       12.62        6.77      2.90 o 
  -7   3   2    14245.98    15255.34     82.41 o 
  -5   3   2     3059.09     3158.34     39.48 o 
  -3   3   2      794.58      692.11     24.19 o 
  -1   3   2    13556.23    13413.40     86.35 o 
   1   3   2     1158.48     1345.76     21.41 o 
   3   3   2    17328.85    17063.97    261.91 o 
   5   3   2     2900.93     3201.29     50.22 o 
   7   3   2       11.08       17.89     12.54 o 
   9   3   2       32.14       12.14      2.68 o 
  11   3   2      630.83      642.23     25.66 o 
  13   3   2       93.21       60.05     10.32 o 
  15   3   2        0.14       -1.83      5.91 o 
  17   3   2     1838.48     1725.68     57.43 o 
  19   3   2      207.83      234.44     41.45 o 
 -20   4   2      108.66       94.15     29.33 o 
 -18   4   2      519.98      534.00     60.01 o 
 -16   4   2      113.84       35.47     17.29 o 
 -14   4   2      483.75      460.78     49.70 o 
 -12   4   2        3.11        3.04     11.65 o 
 -10   4   2       39.28       44.03     14.14 o 
  -8   4   2      222.05      227.00     10.20 o 
  -6   4   2      152.84      156.35      7.41 o 
  -4   4   2     3079.90     3262.56     38.48 o 
  -2   4   2      586.82      784.95     19.93 o 
   0   4   2      631.74      536.02     15.73 o 
   2   4   2      594.10      550.65     15.93 o 
   4   4   2       13.87       16.95      7.24 o 
   6   4   2      697.13      690.05     29.65 o 
   8   4   2      583.42      705.78     52.85 o 
  10   4   2     6521.48     6574.61    163.24 o 
  12   4   2      149.36      156.43     25.53 o 
  14   4   2       57.71       51.11      7.77 o 
  16   4   2     2536.59     2481.13    121.98 o 
  18   4   2       53.86       51.61     20.46 o 
 -17   5   2      122.90      148.37     33.54 o 
 -15   5   2      167.39       91.37     26.05 o 
 -13   5   2        4.66        7.91     12.63 o 
 -11   5   2      210.11      206.75     32.43 o 
  -9   5   2      287.16      282.00     11.74 o 
  -7   5   2        0.31       -4.27      5.30 o 
  -5   5   2      138.24      130.29      6.10 o 
  -3   5   2      330.19      355.34     15.11 o 
  -1   5   2     1295.13     1413.34     36.03 o 
   1   5   2     1045.86     1042.23     41.53 o 
   3   5   2      733.49      826.28     19.33 o 
   5   5   2      367.69      399.40     24.49 o 
   7   5   2      301.24      277.17     19.45 o 
   9   5   2      717.29      758.57     26.04 o 
  11   5   2     4813.35     4656.71    151.86 o 
  13   5   2      609.17      596.84     58.97 o 
  15   5   2        2.93       13.39     13.74 o 
  17   5   2       31.69       24.64     21.39 o 
 -16   6   2        3.18      -26.41     19.44 o 
 -14   6   2       30.74       42.79     22.65 o 
 -12   6   2      337.20      294.95     42.17 o 
 -10   6   2      136.53      152.74     29.35 o 
  -8   6   2      627.48      659.98     31.26 o 
  -6   6   2     5185.92     2054.36   2452.19 o 
  -4   6   2      322.33      298.45     16.03 o 
  -2   6   2     1349.94     1434.44     42.89 o 
   0   6   2        3.47        4.38      5.34 o 
   2   6   2        4.69       30.55     21.51 o 
   4   6   2      214.88      191.61     26.95 o 
   6   6   2        0.18       -0.91      8.01 o 
   8   6   2       13.64       14.76      7.38 o 
  10   6   2      658.37      647.12     59.10 o 
  12   6   2      123.66      137.13     31.19 o 
  14   6   2      415.04      301.15     45.00 o 
  16   6   2        1.80      -25.92     21.60 o 
 -15   7   2       64.92       29.00     18.15 o 
 -13   7   2      823.97      779.41     72.05 o 
 -11   7   2      344.98      346.92     45.71 o 
  -9   7   2      397.01      382.19     45.90 o 
  -7   7   2      632.83      602.36     52.67 o 
  -5   7   2       22.34       15.59     11.88 o 
  -3   7   2       80.07       73.11      9.96 o 
  -1   7   2       99.32       82.35     10.64 o 
   1   7   2        0.52       -1.62      4.37 o 
   3   7   2      527.53      513.56     15.66 o 
   5   7   2       36.69       33.75     15.18 o 
   7   7   2     1226.42     1278.24     78.39 o 
   9   7   2      372.85      287.57     41.13 o 
  11   7   2      879.47      784.28     70.10 o 
  13   7   2      805.64      795.37     73.91 o 
 -12   8   2       25.26      109.03     31.30 o 
 -10   8   2      765.80      691.76     64.73 o 
  -8   8   2      226.75      241.35     38.62 o 
  -6   8   2     1490.53     1506.51     58.88 o 
  -4   8   2        0.32        4.41     10.63 o 
  -2   8   2        0.26       -2.48     10.89 o 
   0   8   2      586.63      605.73     48.26 o 
   2   8   2      513.63      482.48     33.73 o 
   4   8   2      535.03      557.21     37.36 o 
   6   8   2       46.35       28.45     17.40 o 
   8   8   2        4.40        5.29     15.56 o 
  10   8   2      202.85      204.67     39.67 o 
  -3   9   2      222.38      153.98     27.97 o 
  -1   9   2     1996.87     1945.79    123.43 o 
   1   9   2      383.16      298.81     49.48 o 
   3   9   2        6.80        4.62     20.99 o 
 -23   1   3      302.90      269.64     30.49 o 
 -21   1   3      595.42      595.25     41.61 o 
 -19   1   3       74.69       66.51     15.41 o 
 -17   1   3        1.24       -1.99      4.68 o 
 -15   1   3     1031.01     1138.64     23.30 o 
 -13   1   3     5814.86     6060.48     62.01 o 
 -11   1   3      425.67      492.99     17.86 o 
  -9   1   3      258.58      221.49      9.40 o 
  -7   1   3     3998.62     4168.78     33.48 o 
  -5   1   3     7142.50     7169.30     30.65 o 
  -3   1   3    11491.21    11565.00     76.22 o 
  -1   1   3     2307.08     2199.67     23.97 o 
   1   1   3      439.19      369.73     13.42 o 
   3   1   3      621.98      401.66     11.18 o 
   5   1   3     2098.02     2252.24     42.41 o 
   7   1   3      446.84      447.72     14.80 o 
   9   1   3      498.85      550.55     18.28 o 
  11   1   3      109.85      110.68     17.28 o 
  13   1   3       31.63       19.21      5.89 o 
  15   1   3     1033.68     1110.65     29.20 o 
  17   1   3      119.60       87.88     15.96 o 
  19   1   3        0.69       34.53     16.95 o 
  21   1   3      202.69      251.08     28.33 o 
 -22   2   3       18.30       25.26     22.86 o 
 -20   2   3      760.97      727.39     43.66 o 
 -18   2   3     2313.22     2341.43    107.77 o 
 -16   2   3      509.30      442.97     23.32 o 
 -14   2   3     2032.98     2166.58     46.68 o 
 -12   2   3      103.61       96.91      8.59 o 
 -10   2   3     2448.45     2296.33     39.06 o 
  -8   2   3     8036.78     8770.74     74.08 o 
  -6   2   3      164.61      190.45      8.87 o 
  -4   2   3     1329.60     1229.99     17.11 o 
  -2   2   3    46044.66    43881.72    336.88 o 
   0   2   3        2.40        2.23      2.42 o 
   2   2   3     1603.01     1655.09     18.52 o 
   4   2   3     7072.34     7291.60     47.59 o 
   6   2   3      250.15      192.15      7.43 o 
   8   2   3       26.93       22.30      3.36 o 
  10   2   3     2036.93     1998.02     33.99 o 
  12   2   3      445.20      367.95     16.03 o 
  14   2   3       15.29        3.96      3.98 o 
  16   2   3      535.78      550.73     37.73 o 
  18   2   3       25.03       12.44     10.47 o 
  20   2   3       50.37       86.13     26.49 o 
 -21   3   3        5.70      -23.00     20.06 o 
 -19   3   3     1583.37     1667.58     93.56 o 
 -17   3   3     1188.98     1204.14     49.10 o 
 -15   3   3     3335.76     3261.69     56.55 o 
 -13   3   3      146.88      115.66     10.20 o 
 -11   3   3     2478.73     2497.21     40.20 o 
  -9   3   3     3678.29     3697.83     49.22 o 
  -7   3   3     2577.62     2874.99     38.91 o 
  -5   3   3     2622.27     2578.18     35.04 o 
  -3   3   3      123.61      153.19     26.80 o 
  -1   3   3     2275.83     2033.09     35.26 o 
   1   3   3     1007.61      945.07     15.55 o 
   3   3   3     3469.09     3567.44     65.10 o 
   5   3   3     2065.37     1723.35     38.09 o 
   7   3   3     1144.19     1129.03     29.78 o 
   9   3   3     2152.77     2157.61     25.09 o 
  11   3   3      830.33      876.17     20.91 o 
  13   3   3     3697.80     3489.26     73.29 o 
  15   3   3     2072.71     2036.08     57.92 o 
  17   3   3      510.14      469.26     30.40 o 
  19   3   3      181.40      178.94     36.22 o 
 -20   4   3      662.61      714.14     72.22 o 
 -18   4   3      205.19      154.88     33.13 o 
 -16   4   3      612.31      587.64     30.15 o 
 -14   4   3      159.55      135.29     13.29 o 
 -12   4   3      326.86      303.34     22.78 o 
 -10   4   3      625.83      675.86     21.91 o 
  -8   4   3      354.21      302.67      8.07 o 
  -6   4   3     4216.84     4660.85     51.42 o 
  -4   4   3     7366.92     8269.38    177.80 o 
  -2   4   3     2054.97     1936.04     32.17 o 
   0   4   3      506.77      490.11     15.17 o 
   2   4   3     1568.64     1420.88     29.99 o 
   4   4   3     2913.74     2651.11     56.00 o 
   6   4   3        0.12        2.33      5.43 o 
   8   4   3     2254.48     2415.35     45.71 o 
  10   4   3     2929.80     2771.94     45.60 o 
  12   4   3       56.95       40.89      8.75 o 
  14   4   3     2462.64     2364.59     93.50 o 
  16   4   3      940.42     1006.84     79.29 o 
  18   4   3        4.47      -31.30     20.87 o 
 -17   5   3      195.78      196.17     37.62 o 
 -15   5   3       55.44       29.69     16.31 o 
 -13   5   3     2799.37     2627.96    118.28 o 
 -11   5   3     2014.48     1917.89     94.09 o 
  -9   5   3      510.51      519.37     18.92 o 
  -7   5   3     1053.44     1060.13     42.81 o 
  -5   5   3      524.33      488.31     16.89 o 
  -3   5   3      400.24      300.67     14.06 o 
  -1   5   3      482.74      414.56     16.31 o 
   1   5   3      597.68      634.41     36.28 o 
   3   5   3     2854.23     2247.66    439.64 o 
   5   5   3        3.36       -0.49      6.56 o 
   7   5   3      356.55      442.26     24.37 o 
   9   5   3      139.59      133.58     11.89 o 
  11   5   3     3590.59     3896.53    138.61 o 
  13   5   3     1330.74     1191.91     82.92 o 
  15   5   3       66.23      101.66     28.38 o 
  17   5   3      353.54      371.32     52.67 o 
 -16   6   3      176.72      207.34     37.79 o 
 -14   6   3     1565.67     1485.00     96.07 o 
 -12   6   3        2.57      102.87     27.14 o 
 -10   6   3      143.58      153.48     23.47 o 
  -8   6   3     3980.62     4144.23     56.63 o 
  -6   6   3     3797.89     3780.55     42.90 o 
  -4   6   3    10110.51    10772.85     87.71 o 
  -2   6   3      521.08      537.37     24.49 o 
   0   6   3     2005.62     2171.35     50.88 o 
   2   6   3     1987.58     2032.15     40.49 o 
   4   6   3     6019.36     6345.66    149.46 o 
   6   6   3      158.28      197.66     23.35 o 
   8   6   3      189.96      187.60     17.43 o 
  10   6   3      893.39      959.59     71.29 o 
  12   6   3      842.81      873.52     72.23 o 
  14   6   3      318.96      432.71     54.36 o 
  16   6   3     1409.97     1470.97    103.42 o 
 -15   7   3     1798.22     1998.07    118.98 o 
 -13   7   3        7.57      -11.95     17.06 o 
 -11   7   3       25.16       27.11     18.30 o 
  -9   7   3     6497.39     6327.65    178.99 o 
  -7   7   3        2.29      -10.58     11.75 o 
  -5   7   3     1470.75     1524.53     55.59 o 
  -3   7   3      255.54      261.09     21.35 o 
  -1   7   3     2811.40     2928.89     54.89 o 
   1   7   3     2280.65     2308.35     45.51 o 
   3   7   3     2567.72     2709.95     81.73 o 
   5   7   3      115.37       89.15     15.98 o 
   7   7   3     1377.93     1406.84     83.04 o 
   9   7   3       70.31        2.24     11.44 o 
  11   7   3     1852.79     1926.17    109.42 o 
  13   7   3       17.96      -13.19     16.04 o 
 -12   8   3      108.10      133.39     32.62 o 
 -10   8   3     2567.14     2567.82    123.16 o 
  -8   8   3        0.45       14.87     14.99 o 
  -6   8   3       19.32        7.65     11.60 o 
  -4   8   3       39.49       60.65     18.29 o 
  -2   8   3     1476.78     1488.87     56.86 o 
   0   8   3      653.10      592.47     36.21 o 
   2   8   3      908.00      947.04     51.89 o 
   4   8   3     1029.93     1072.45     50.99 o 
   6   8   3      637.30      683.22     59.89 o 
   8   8   3      959.45      922.95     73.11 o 
  10   8   3      766.52      869.73     75.73 o 
  -5   9   3        3.91      -42.44     36.37 o 
  -3   9   3       19.69       25.45     23.13 o 
  -1   9   3        2.26        7.24     22.77 o 
   1   9   3      572.81      528.82     63.45 o 
   3   9   3      124.04      151.00     36.25 o 
 -22   0   4      328.82      331.99     46.44 o 
 -20   0   4      635.98      716.28     62.52 o 
 -18   0   4     3009.48     2771.90     73.26 o 
 -16   0   4       29.38       28.12     11.18 o 
 -14   0   4        4.33        6.00      6.29 o 
 -12   0   4        3.98        2.27      8.19 o 
 -10   0   4      185.37      113.81    147.20 o 
  -8   0   4    15318.29    15885.79     97.14 o 
  -6   0   4       43.08       62.33      6.20 o 
  -4   0   4    60048.73    58524.25    143.87 o 
  -2   0   4    11205.66    10784.27    190.26 o 
   0   0   4    32207.57    30820.62    157.56 o 
   2   0   4    12948.63    11886.11    105.15 o 
   4   0   4    18513.22    19093.33    105.34 o 
   6   0   4     8494.15     9547.11     85.48 o 
   8   0   4      741.21      515.76     22.31 o 
  10   0   4     8431.23     8347.00    169.44 o 
  12   0   4      541.09      637.64     29.43 o 
  14   0   4       30.77       44.26     12.72 o 
  16   0   4     8328.64     8087.81    118.69 o 
  18   0   4       82.05      143.94     28.50 o 
  20   0   4     3538.74     3666.46    142.20 o 
 -23   1   4     1166.50     1332.50     77.95 o 
 -21   1   4      546.96      543.73     31.50 o 
 -19   1   4      185.80      177.14     21.86 o 
 -17   1   4     6067.64     6272.84     61.73 o 
 -15   1   4      344.45      327.75     15.57 o 
 -13   1   4        1.06        2.38      4.51 o 
 -11   1   4     1935.28     1951.48     35.33 o 
  -9   1   4     6532.48     6620.17     50.86 o 
  -7   1   4      629.12      780.17     18.28 o 
  -5   1   4    26330.44    26310.64    111.55 o 
  -3   1   4      837.06      881.40     13.43 o 
  -1   1   4       30.03       61.25      4.27 o 
   1   1   4    11777.36    11126.61     62.30 o 
   3   1   4        2.76        4.43      2.80 o 
   5   1   4      100.06      105.63      5.54 o 
   7   1   4       85.68       42.55      4.13 o 
   9   1   4     2402.28     2182.82     33.07 o 
  11   1   4      186.65      167.78     10.40 o 
  13   1   4       10.74       13.74      4.20 o 
  15   1   4     2319.51     2295.66     48.70 o 
  17   1   4      781.86      767.98     42.00 o 
  19   1   4      167.52      138.85     19.78 o 
  21   1   4     2017.61     2124.33     97.77 o 
 -22   2   4      292.19      311.03     25.70 o 
 -20   2   4       86.10       55.56     13.76 o 
 -18   2   4      703.57      734.28     41.16 o 
 -16   2   4     3077.65     2955.71     59.51 o 
 -14   2   4      198.10      212.58     19.26 o 
 -12   2   4      108.94      143.19     14.48 o 
 -10   2   4     1453.96     1432.33     31.58 o 
  -8   2   4    13774.61    13905.66    161.03 o 
  -6   2   4     4916.81     5169.18     57.58 o 
  -4   2   4     1477.46     1323.22     19.30 o 
  -2   2   4     1442.70     1366.93     22.75 o 
   0   2   4       22.69       31.20      3.97 o 
   2   2   4      662.32      704.36     15.16 o 
   4   2   4    10065.46    10177.22     69.30 o 
   6   2   4     2498.12     2802.81     29.74 o 
   8   2   4    10495.62    10746.07     65.15 o 
  10   2   4     1529.72     1578.01     31.69 o 
  12   2   4      196.54      158.30     17.79 o 
  14   2   4     3917.39     3760.97     58.58 o 
  16   2   4      366.64      397.48     31.49 o 
  18   2   4      955.29     1075.26     50.38 o 
  20   2   4      381.00      414.23     52.72 o 
 -21   3   4      954.21     1094.09     89.77 o 
 -19   3   4       99.69       73.93     14.97 o 
 -17   3   4        0.17        9.05      8.03 o 
 -15   3   4      402.59      384.41     21.74 o 
 -13   3   4     1230.19     1240.29     32.54 o 
 -11   3   4      424.34      349.33     15.68 o 
  -9   3   4     6438.43     6106.34     66.20 o 
  -7   3   4       31.69       11.47      2.41 o 
  -5   3   4     5872.06     5762.49     94.94 o 
  -3   3   4     3892.02     3746.35     56.26 o 
  -1   3   4      925.14      827.46     20.43 o 
   1   3   4     2899.73     2704.08     60.88 o 
   3   3   4      356.49      281.63      8.78 o 
   5   3   4      931.95      846.57     27.98 o 
   7   3   4        0.48        2.33      2.51 o 
   9   3   4     3881.37     4096.99     37.91 o 
  11   3   4      849.56      854.09     22.76 o 
  13   3   4     1316.52     1286.05     28.69 o 
  15   3   4       16.08       15.68     14.70 o 
  17   3   4     1546.92     1608.27     98.77 o 
  19   3   4      581.27      631.03     66.63 o 
 -20   4   4       18.87        8.55     10.80 o 
 -18   4   4      112.92       76.18     23.86 o 
 -16   4   4       38.61       43.14     21.84 o 
 -14   4   4     1037.69     1110.50     37.59 o 
 -12   4   4      172.63      181.81     14.18 o 
 -10   4   4       59.14       52.34      7.28 o 
  -8   4   4     3491.05     3430.32     31.61 o 
  -6   4   4    12231.24    12971.98     92.84 o 
  -4   4   4    45844.59    46359.35    463.69 o 
  -2   4   4     1831.34     1930.33     60.40 o 
   0   4   4       52.42       31.72      7.92 o 
   2   4   4      136.66      146.61      6.82 o 
   4   4   4     3832.99     3811.26     68.27 o 
   6   4   4     1046.98     1190.90     36.68 o 
   8   4   4      442.32      451.81     32.02 o 
  10   4   4      605.33      666.36     39.52 o 
  12   4   4     2671.18     2595.00     40.59 o 
  14   4   4      137.35      172.36     33.65 o 
  16   4   4     1569.27     1494.85     96.48 o 
  18   4   4      589.72      634.84     67.76 o 
 -19   5   4      645.47      636.72     69.84 o 
 -17   5   4      601.62      592.80     64.74 o 
 -15   5   4       25.90        8.01     11.82 o 
 -13   5   4       29.86       37.61     19.36 o 
 -11   5   4       14.89        7.63     11.84 o 
  -9   5   4     1771.55     1743.39     29.01 o 
  -7   5   4      977.92      983.22     17.06 o 
  -5   5   4      237.38      257.57     13.41 o 
  -3   5   4     3201.93     3207.13     69.67 o 
  -1   5   4      235.07      303.11     14.15 o 
   1   5   4      464.55      542.98     21.46 o 
   3   5   4       43.00       42.28     12.19 o 
   5   5   4       50.96       35.08     29.35 o 
   7   5   4       46.66       19.58      7.14 o 
   9   5   4      588.85      668.79     27.06 o 
  11   5   4     1149.01     1124.19     32.47 o 
  13   5   4       44.58       30.25     21.11 o 
  15   5   4      330.63      292.86     44.87 o 
  17   5   4        6.39      -15.51     16.35 o 
 -16   6   4        8.52       12.34     13.65 o 
 -14   6   4      218.15      242.84     41.85 o 
 -12   6   4      220.07      227.74     37.19 o 
 -10   6   4        0.84        1.59     13.32 o 
  -8   6   4     1798.11     1775.51     37.84 o 
  -6   6   4     1124.55     1094.16     29.54 o 
  -4   6   4      456.06      451.68     19.08 o 
  -2   6   4      448.32      459.36     17.87 o 
   0   6   4     1382.58     1433.02     35.62 o 
   2   6   4      208.92      186.71     14.55 o 
   4   6   4      134.46      174.27     26.88 o 
   6   6   4      186.99      194.99     32.19 o 
   8   6   4     1204.32      481.38    579.32 o 
  10   6   4       22.43       16.91     16.45 o 
  12   6   4        8.46       32.48     21.63 o 
  14   6   4      641.98      631.98     66.76 o 
 -15   7   4        8.64       56.02     27.10 o 
 -13   7   4        0.31       37.02     25.07 o 
 -11   7   4      753.17      679.61     63.82 o 
  -9   7   4      177.34      218.42     35.51 o 
  -7   7   4      138.41      156.01     27.27 o 
  -5   7   4      498.44      503.27     22.60 o 
  -3   7   4      620.13      602.44     25.46 o 
  -1   7   4        0.09       -0.57      5.94 o 
   1   7   4       76.91       72.30      9.49 o 
   3   7   4       18.17       20.40      9.66 o 
   5   7   4      569.46      589.16     35.83 o 
   7   7   4     1759.90     1737.75     93.42 o 
   9   7   4     1477.36     1423.17     89.66 o 
  11   7   4      489.21      419.09     52.88 o 
  13   7   4       27.52       13.77     14.54 o 
 -12   8   4      807.27      920.80     78.70 o 
 -10   8   4       88.51       64.60     22.47 o 
  -8   8   4     3215.17     2751.13    119.29 o 
  -6   8   4        6.23       -4.41      9.52 o 
  -4   8   4       30.79        6.71      9.66 o 
  -2   8   4       92.17       57.99     13.61 o 
   0   8   4      117.35      159.47     25.76 o 
   2   8   4       67.83       62.82     14.75 o 
   4   8   4      360.27      340.30     29.38 o 
   6   8   4       34.12       25.81     15.87 o 
   8   8   4     2467.24     2504.64    121.21 o 
  10   8   4       36.19       17.73     17.81 o 
  -7   9   4       42.22       31.39     29.30 o 
  -5   9   4     1336.78     1367.39    113.06 o 
  -3   9   4      222.21      156.43     43.56 o 
  -1   9   4        9.36       10.40     23.31 o 
   1   9   4       80.58       15.17     24.85 o 
   3   9   4      528.74      490.94     56.86 o 
   5   9   4        3.98        2.48     12.99 o 
 -23   1   5       54.38       63.02     15.40 o 
 -21   1   5       11.42       12.03      8.10 o 
 -19   1   5      201.39      185.20     18.51 o 
 -17   1   5     1526.41     1520.91     30.57 o 
 -15   1   5      327.50      306.20     15.39 o 
 -13   1   5       54.83       50.57     10.70 o 
 -11   1   5     4525.87     4689.59     54.84 o 
  -9   1   5     7887.26     8935.84     60.31 o 
  -7   1   5      257.16      324.65      9.98 o 
  -5   1   5     1329.87     1230.88     15.47 o 
  -3   1   5     4576.53     4189.28     40.62 o 
  -1   1   5      803.41      754.61     14.48 o 
   1   1   5     1224.55     1125.74     23.96 o 
   3   1   5    15120.44    15145.97     80.22 o 
   5   1   5        6.90        6.02      2.97 o 
   7   1   5     4723.65     4684.34     40.34 o 
   9   1   5      211.43      250.56     11.92 o 
  11   1   5      822.03      878.54     23.60 o 
  13   1   5       10.25       11.95      4.77 o 
  15   1   5       70.28       61.23      9.38 o 
  17   1   5       66.39       47.22     22.33 o 
  19   1   5      362.38      437.10     34.53 o 
  21   1   5      251.55      275.08     29.03 o 
 -22   2   5      578.73      544.82     48.80 o 
 -20   2   5        0.13       -3.67      8.39 o 
 -18   2   5       28.06       28.28     25.76 o 
 -16   2   5     1146.38     1191.71     38.56 o 
 -14   2   5       28.99       16.34      7.91 o 
 -12   2   5      103.66       43.12     22.23 o 
 -10   2   5      498.28      485.73     19.09 o 
  -8   2   5     1095.29      934.67     27.64 o 
  -6   2   5      317.87      316.39     11.18 o 
  -4   2   5     3988.15     4211.63     36.67 o 
  -2   2   5    12092.80    12914.63    112.09 o 
   0   2   5      576.76      462.48     11.19 o 
   2   2   5     2858.25     2675.76     29.52 o 
   4   2   5      133.52       93.57      7.64 o 
   6   2   5     1248.44     1236.98     21.22 o 
   8   2   5        1.20        0.67      2.99 o 
  10   2   5     1856.53     1933.53     33.37 o 
  12   2   5     4655.94     4415.30     60.15 o 
  14   2   5      130.94      116.91     11.14 o 
  16   2   5      544.14      500.80     32.14 o 
  18   2   5       12.99       20.78      9.72 o 
  20   2   5      474.25      472.04     56.18 o 
 -21   3   5      235.53      273.74     46.55 o 
 -19   3   5       10.16        9.43      8.49 o 
 -17   3   5       47.57       50.34     12.31 o 
 -15   3   5     3472.16     3435.57     59.62 o 
 -13   3   5     1541.18     1561.41     48.36 o 
 -11   3   5      327.63      314.49     15.43 o 
  -9   3   5      223.47      192.90     15.24 o 
  -7   3   5     3928.25     4291.01     60.64 o 
  -5   3   5    18766.09    19796.96     87.42 o 
  -3   3   5     2287.01     2516.02     36.79 o 
  -1   3   5      258.66      271.12     12.22 o 
   1   3   5     2817.79     2734.26     32.10 o 
   3   3   5      747.44      886.69     18.19 o 
   5   3   5        5.51       18.13      2.19 o 
   7   3   5      502.03      567.45     14.11 o 
   9   3   5      625.86      645.05     16.43 o 
  11   3   5       61.89       30.51      7.47 o 
  13   3   5      849.22      915.72     26.30 o 
  15   3   5      367.04      364.53     37.15 o 
  17   3   5      139.46      159.63     33.68 o 
  19   3   5      377.77      365.69     51.69 o 
 -20   4   5      509.66      452.29     58.29 o 
 -18   4   5       85.33       48.81     16.56 o 
 -16   4   5      631.66      615.80     61.19 o 
 -14   4   5       20.96        9.06      9.74 o 
 -12   4   5     1732.71     1726.17     44.53 o 
 -10   4   5     2391.25     2430.70     48.69 o 
  -8   4   5       12.33        1.16      2.80 o 
  -6   4   5     1510.06     1592.27     28.36 o 
  -4   4   5    13953.40    14009.00     97.64 o 
  -2   4   5        3.04       10.10      6.80 o 
   0   4   5     4264.31     4235.16     46.54 o 
   2   4   5     5640.98     5933.55     58.85 o 
   4   4   5       67.22       51.92      9.79 o 
   6   4   5      176.05      211.74     16.76 o 
   8   4   5     1848.08     1797.78     47.98 o 
  10   4   5     3096.57     3292.81     81.46 o 
  12   4   5       15.94       36.81      9.33 o 
  14   4   5     2258.92     2157.61    110.49 o 
  16   4   5      879.02      899.53     75.77 o 
  18   4   5       19.68       -6.45     16.03 o 
 -19   5   5      685.48      642.58     69.84 o 
 -17   5   5     3617.10     4066.11    164.91 o 
 -15   5   5       87.36       73.68     25.93 o 
 -13   5   5       69.44       77.63     24.00 o 
 -11   5   5     7795.38     7804.35     75.51 o 
  -9   5   5      690.58      701.91     15.01 o 
  -7   5   5     5510.38     5819.96     53.58 o 
  -5   5   5        0.71       67.55     12.58 o 
  -3   5   5     7155.14     7344.51    126.85 o 
  -1   5   5     1403.85     1485.00     46.15 o 
   1   5   5     9476.63    10072.29     70.70 o 
   3   5   5        0.37        9.69      9.58 o 
   5   5   5      489.83      198.57    231.19 o 
   7   5   5      346.31      327.07     36.20 o 
   9   5   5      465.25      443.93     23.69 o 
  11   5   5      911.30      843.03     43.05 o 
  13   5   5     1659.20     1519.03     95.92 o 
  15   5   5        5.00      -35.38     23.59 o 
  17   5   5     2169.12     2305.37    129.99 o 
 -16   6   5      612.88      514.55     61.28 o 
 -14   6   5      284.36      335.57     46.94 o 
 -12   6   5      747.61      884.69     70.83 o 
 -10   6   5      336.62      360.65     18.83 o 
  -8   6   5       44.12       30.12      3.43 o 
  -6   6   5     1115.33     1170.62     23.53 o 
  -4   6   5     2042.49     1984.12     59.18 o 
  -2   6   5     1619.00     1593.98     33.14 o 
   0   6   5      188.17      161.45     12.65 o 
   2   6   5     2231.91     2130.35     37.65 o 
   4   6   5      950.48      853.47     57.53 o 
   6   6   5       83.37       95.36     23.04 o 
   8   6   5     7253.44     2913.58   3615.72 o 
  10   6   5      565.30      549.07     55.77 o 
  12   6   5      442.65      488.63     56.18 o 
  14   6   5      716.17      676.55     68.82 o 
 -15   7   5      878.54      846.43     79.46 o 
 -13   7   5      238.23      278.74     44.20 o 
 -11   7   5      211.06      243.92     40.44 o 
  -9   7   5      212.70      259.06     38.68 o 
  -7   7   5      181.09      169.51     29.81 o 
  -5   7   5        7.42        6.76      6.19 o 
  -3   7   5     1046.30     1101.00     34.91 o 
  -1   7   5        6.98       14.51      5.90 o 
   1   7   5      717.77      718.13     25.51 o 
   3   7   5      422.00      467.94     32.58 o 
   5   7   5      327.71      305.05     66.04 o 
   7   7   5     1164.59     1319.60     82.59 o 
   9   7   5     1279.77     1383.21     89.10 o 
  11   7   5      670.92      589.07     62.61 o 
  13   7   5      169.81      181.81     36.51 o 
 -12   8   5       18.21       -9.61     16.27 o 
 -10   8   5      428.12      509.58     56.38 o 
  -8   8   5      368.25      282.97     32.45 o 
  -6   8   5      307.43      284.12     30.78 o 
  -4   8   5      127.49      141.96     20.34 o 
  -2   8   5     1044.11     1027.07     87.11 o 
   0   8   5      898.55      890.76     64.84 o 
   2   8   5      367.71      390.07     32.14 o 
   4   8   5       34.61       32.01     12.68 o 
   6   8   5      318.71      319.78     41.47 o 
   8   8   5       10.19       -8.11     16.11 o 
  10   8   5      890.67      808.06     73.33 o 
  -7   9   5        0.70        1.61     29.12 o 
  -5   9   5     1800.34     1598.74    121.11 o 
  -3   9   5      211.46      269.56     55.71 o 
  -1   9   5      563.71      549.15     67.28 o 
   1   9   5      456.39      435.37     58.29 o 
   3   9   5      379.56      359.90     48.62 o 
   5   9   5     1960.95     1964.11    103.44 o 
 -22   0   6       57.82       53.52     19.82 o 
 -20   0   6      274.62      301.34     26.16 o 
 -18   0   6      976.52     1048.57     54.16 o 
 -16   0   6     1758.83     1853.74     56.95 o 
 -14   0   6      634.90      606.75     26.87 o 
 -12   0   6     2891.28     2861.84     61.49 o 
 -10   0   6    20526.83    20959.70    388.25 o 
  -8   0   6    10254.37    11147.67     84.97 o 
  -6   0   6    32403.22    32603.44    168.48 o 
  -4   0   6     1497.67     1197.06     23.63 o 
  -2   0   6      539.21      506.96     25.53 o 
   0   0   6      129.38      172.65     16.17 o 
   2   0   6    33661.96    33358.98    208.80 o 
   4   0   6    11440.21    11491.22     93.46 o 
   6   0   6    12022.39    12375.72    136.58 o 
   8   0   6     4361.17     4459.80    105.58 o 
  10   0   6     3118.30     3025.12     61.83 o 
  12   0   6     3097.83     3159.45     67.57 o 
  14   0   6     4244.96     4241.62     85.41 o 
  16   0   6      193.97      197.82     30.90 o 
  18   0   6      493.26      556.53     53.37 o 
  20   0   6      137.76      104.18     26.46 o 
 -23   1   6     1110.81     1234.17     62.86 o 
 -21   1   6       67.71       73.75     13.03 o 
 -19   1   6     1060.65     1107.54     49.55 o 
 -17   1   6      578.03      587.34     24.24 o 
 -15   1   6     2201.81     2207.60     36.55 o 
 -13   1   6      546.44      484.02     16.41 o 
 -11   1   6    17212.52    17029.98     96.30 o 
  -9   1   6      256.21      381.32     12.25 o 
  -7   1   6     4973.59     4835.24     35.13 o 
  -5   1   6    15133.85    15029.97     73.16 o 
  -3   1   6     1443.79     1647.17     22.95 o 
  -1   1   6    20405.36    19068.31     90.84 o 
   1   1   6        3.08       18.83      4.42 o 
   3   1   6        3.73        9.69      3.86 o 
   5   1   6       64.92       96.42      7.72 o 
   7   1   6     9016.68     9382.29     59.87 o 
   9   1   6      144.47      205.34     11.22 o 
  11   1   6        2.46       -3.21      4.08 o 
  13   1   6     1368.75     1331.94     40.22 o 
  15   1   6     2049.92     2000.17     47.76 o 
  17   1   6      446.53      475.37     34.08 o 
  19   1   6      828.50      835.93     47.14 o 
 -22   2   6      424.63      476.61     38.28 o 
 -20   2   6      624.42      549.95     32.28 o 
 -18   2   6      215.43      259.33     21.38 o 
 -16   2   6        1.12        7.56      5.11 o 
 -14   2   6      170.16      161.20     17.49 o 
 -12   2   6      471.07      436.19     23.47 o 
 -10   2   6     6021.41     5611.44     39.84 o 
  -8   2   6     2419.97     2651.99     23.74 o 
  -6   2   6     7213.73     7222.59     49.63 o 
  -4   2   6      749.09      663.22     16.66 o 
  -2   2   6      330.39      296.94     10.97 o 
   0   2   6      115.62       72.84      5.99 o 
   2   2   6    14592.15    14808.02     74.39 o 
   4   2   6     2755.98     3046.30     42.65 o 
   6   2   6     2346.27     2161.57     27.87 o 
   8   2   6      845.66      721.98     17.20 o 
  10   2   6       51.61       59.52      7.00 o 
  12   2   6     1004.49     1014.60     29.96 o 
  14   2   6     4766.94     4637.64     67.87 o 
  16   2   6      554.77      506.27     32.94 o 
  18   2   6     1173.51     1232.40     62.64 o 
  20   2   6      205.99      215.32     40.33 o 
 -21   3   6        1.18       -1.71     13.36 o 
 -19   3   6     1539.03     1556.13     61.06 o 
 -17   3   6       59.38       57.30     12.45 o 
 -15   3   6        1.70        2.63      7.51 o 
 -13   3   6     1753.52     1744.70     52.17 o 
 -11   3   6      377.40      397.23     22.77 o 
  -9   3   6     1261.77     1661.44     47.35 o 
  -7   3   6     6768.60     6790.28     90.86 o 
  -5   3   6     1020.56      840.22     22.26 o 
  -3   3   6       36.59       29.96      5.15 o 
  -1   3   6       93.66       77.90      7.22 o 
   1   3   6     3645.88     3710.11     51.65 o 
   3   3   6      909.34      884.02     18.61 o 
   5   3   6     1724.06     1673.25     28.84 o 
   7   3   6       26.42        7.86      4.27 o 
   9   3   6     1561.54     1618.50     27.56 o 
  11   3   6      136.27      125.14     10.27 o 
  13   3   6     1268.92     1266.56     32.52 o 
  15   3   6        0.25       14.70      9.21 o 
  17   3   6        0.17       -0.45     10.61 o 
  19   3   6     1135.38     1163.35     89.94 o 
 -20   4   6      896.39      864.74     96.34 o 
 -18   4   6      728.64      690.16     68.46 o 
 -16   4   6       14.58        3.16     17.58 o 
 -14   4   6       90.90       62.01     21.24 o 
 -12   4   6      554.61      578.61     26.97 o 
 -10   4   6       45.10       35.07      8.47 o 
  -8   4   6      851.16      865.79     19.51 o 
  -6   4   6      972.52     1005.51     22.40 o 
  -4   4   6      554.57      611.18     21.06 o 
  -2   4   6     1581.89     1723.49     33.42 o 
   0   4   6      576.31      636.86     19.33 o 
   2   4   6     1530.08     1531.20     31.88 o 
   4   4   6      318.36      329.86     21.57 o 
   6   4   6     1548.04     1532.05     44.67 o 
   8   4   6     2504.47     2453.26     54.47 o 
  10   4   6       18.70       13.22      7.54 o 
  12   4   6     1457.79     1456.47     71.24 o 
  14   4   6      837.07      872.92     71.74 o 
  16   4   6       32.20       31.04     18.36 o 
  18   4   6     1443.56     1524.16    105.13 o 
 -19   5   6      125.89      134.32     35.45 o 
 -17   5   6      322.66      303.36     47.45 o 
 -15   5   6      130.45      138.70     31.66 o 
 -13   5   6      928.32      767.37     64.58 o 
 -11   5   6     4449.47     4541.17     66.10 o 
  -9   5   6      916.94      928.82     22.10 o 
  -7   5   6     6723.36     7235.90    117.24 o 
  -5   5   6      322.32      355.24     18.77 o 
  -3   5   6       53.65       77.40      9.72 o 
  -1   5   6     1678.33     1531.45     32.38 o 
   1   5   6      127.67       96.15      7.75 o 
   3   5   6      637.69      733.78     49.64 o 
   5   5   6      549.56      571.48     30.80 o 
   7   5   6      226.88       54.40    102.79 o 
   9   5   6     1378.25     1389.63     43.17 o 
  11   5   6      590.54      660.53     52.90 o 
  13   5   6       21.59       13.32     16.66 o 
  15   5   6      268.87      342.32     48.38 o 
 -16   6   6      335.87      353.99     52.02 o 
 -14   6   6       67.25       57.19     23.35 o 
 -12   6   6        7.55       19.42     15.29 o 
 -10   6   6     2278.86     2200.30     35.30 o 
  -8   6   6     2703.59     2724.65     34.93 o 
  -6   6   6     9835.25    10478.58    110.55 o 
  -4   6   6      243.67      231.58     12.34 o 
  -2   6   6      666.41      634.81     21.39 o 
   0   6   6      247.13      284.64     13.41 o 
   2   6   6        7.40       17.18     10.27 o 
   4   6   6       23.47       25.14     12.92 o 
   6   6   6      486.40      618.11     53.09 o 
   8   6   6      588.26      602.36     32.53 o 
  10   6   6     1621.05     1587.88     95.60 o 
  12   6   6      167.87      158.25     34.28 o 
  14   6   6       10.77       -0.66     15.91 o 
 -15   7   6      205.02      207.96     41.59 o 
 -13   7   6        5.30        6.29     14.15 o 
 -11   7   6       30.47       26.72     16.57 o 
  -9   7   6     1722.22     1621.24     71.16 o 
  -7   7   6     4862.98     4570.35    111.72 o 
  -5   7   6     1487.84     1574.06     41.31 o 
  -3   7   6       89.44       79.30      8.99 o 
  -1   7   6       31.04       32.22      8.81 o 
   1   7   6      970.27      991.34     45.77 o 
   3   7   6      440.70      452.23     33.36 o 
   5   7   6        4.53       15.35      9.08 o 
   7   7   6        0.91       -1.40     13.07 o 
   9   7   6       11.85       -3.95     15.54 o 
  11   7   6       31.30       21.64     17.99 o 
  13   7   6       83.72       81.77     26.41 o 
 -12   8   6      126.32      115.11     32.73 o 
 -10   8   6     1308.53     1146.03     65.10 o 
  -8   8   6     1046.62     1038.00    149.34 o 
  -6   8   6     2633.97     2519.61    105.39 o 
  -4   8   6      838.19      796.32     45.34 o 
  -2   8   6      135.40      124.47     35.71 o 
   0   8   6      311.05      300.88     28.43 o 
   2   8   6     1350.16     1319.30     57.68 o 
   4   8   6      339.18      317.83     29.86 o 
   6   8   6      632.09      680.74     62.96 o 
   8   8   6      496.92      567.95     60.44 o 
  10   8   6       49.86       16.50     14.59 o 
  -5   9   6      663.15      640.20     78.57 o 
  -3   9   6       10.78      -19.11     32.48 o 
  -1   9   6       86.13       55.31     30.35 o 
   1   9   6      296.48      285.23     48.04 o 
 -23   1   7      374.52      484.59     58.00 o 
 -21   1   7       31.85       41.46     11.02 o 
 -19   1   7       14.40       10.30      9.37 o 
 -17   1   7      430.50      341.64     17.30 o 
 -15   1   7     2883.17     2974.71     42.68 o 
 -13   1   7     3130.10     3174.54     41.92 o 
 -11   1   7     1848.29     1919.67     29.89 o 
  -9   1   7      135.34      150.24      8.21 o 
  -7   1   7     1825.67     1902.41     27.97 o 
  -5   1   7     5640.78     5459.53     38.27 o 
  -3   1   7     4021.68     3760.95     37.27 o 
  -1   1   7     2955.97     2952.46     38.54 o 
   1   1   7     4185.59     4098.91     56.26 o 
   3   1   7      410.31      438.97     15.88 o 
   5   1   7      821.33      829.54     22.74 o 
   7   1   7     1408.64     1659.79     26.49 o 
   9   1   7      770.97      833.84     22.90 o 
  11   1   7      177.50      131.50     10.32 o 
  13   1   7      628.44      632.08     26.17 o 
  15   1   7      500.30      464.88     24.18 o 
  17   1   7      641.71      703.68     41.63 o 
  19   1   7      313.97      308.01     29.68 o 
 -22   2   7       80.30       63.24     13.50 o 
 -20   2   7      849.91      747.83     37.27 o 
 -18   2   7       12.07        8.87      7.83 o 
 -16   2   7      154.30      123.35     12.27 o 
 -14   2   7      969.62      861.86     36.53 o 
 -12   2   7      106.45      130.34      6.73 o 
 -10   2   7        0.20        3.47      2.22 o 
  -8   2   7     1872.40     2009.91     24.66 o 
  -6   2   7      658.96      508.91     12.53 o 
  -4   2   7       19.86       40.50      4.48 o 
  -2   2   7     1594.06     1630.96     23.37 o 
   0   2   7     8538.38     8777.90     61.92 o 
   2   2   7        2.04        0.19      2.73 o 
   4   2   7      541.84      676.96     21.44 o 
   6   2   7      248.46      225.12     11.46 o 
   8   2   7     5505.91     5503.65     49.51 o 
  10   2   7      630.30      690.71     18.73 o 
  12   2   7     1194.25     1194.65     63.77 o 
  14   2   7     1163.32     1111.09     34.46 o 
  16   2   7       13.21       21.43     10.20 o 
  18   2   7     1508.61     1682.73     64.31 o 
  20   2   7      181.34      181.85     36.56 o 
 -21   3   7      168.94      159.40     25.05 o 
 -19   3   7     2609.00     2801.88     95.45 o 
 -17   3   7      156.61      151.76     19.03 o 
 -15   3   7      716.35      691.51     36.03 o 
 -13   3   7    10115.08     9932.80     97.69 o 
 -11   3   7      122.40       99.07     12.30 o 
  -9   3   7      437.28      432.58     13.26 o 
  -7   3   7      270.77      193.98      9.65 o 
  -5   3   7    12318.88    12529.08    126.50 o 
  -3   3   7     1386.90     1559.40     50.96 o 
  -1   3   7    10045.84    10436.60     98.91 o 
   1   3   7      585.99      468.80     15.38 o 
   3   3   7      155.34      170.89      9.10 o 
   5   3   7      230.46      175.13      8.63 o 
   7   3   7     2533.22     2548.34     32.33 o 
   9   3   7       14.00       18.03      4.20 o 
  11   3   7      255.71      273.78     13.28 o 
  13   3   7      190.28      168.39     12.85 o 
  15   3   7     2448.11     2401.99     66.15 o 
  17   3   7       29.25       -3.96     15.87 o 
  19   3   7      532.17      684.46     70.86 o 
 -20   4   7       26.57       40.42     16.87 o 
 -18   4   7     3426.86     3181.60    104.80 o 
 -16   4   7       45.11       49.79     20.24 o 
 -14   4   7       27.32        7.37      6.15 o 
 -12   4   7     1608.01     1639.75     47.31 o 
 -10   4   7     2757.19     2614.78     37.59 o 
  -8   4   7      548.54      508.79     17.72 o 
  -6   4   7        0.50        5.96      3.33 o 
  -4   4   7     7459.19     7887.36     76.32 o 
  -2   4   7        0.64       -0.49      3.71 o 
   0   4   7     1026.89      951.35     23.90 o 
   2   4   7     1974.70     1897.93     79.66 o 
   4   4   7       72.98       40.44     16.37 o 
   6   4   7     2550.70     2418.89     57.64 o 
   8   4   7      223.66      202.56     15.13 o 
  10   4   7      909.05      878.05     18.88 o 
  12   4   7      424.40      418.93     20.05 o 
  14   4   7       16.26        7.92     14.68 o 
  16   4   7      802.09      739.30     71.07 o 
 -19   5   7       14.15       -8.60     14.59 o 
 -17   5   7     1476.30     1559.37     75.87 o 
 -15   5   7       53.75       38.18     19.02 o 
 -13   5   7      870.69      843.85     67.73 o 
 -11   5   7        2.59       -0.41      8.47 o 
  -9   5   7     1304.53     1368.39     27.50 o 
  -7   5   7     5518.92     5768.99     55.72 o 
  -5   5   7      253.20      210.34     13.29 o 
  -3   5   7        3.86        3.61      4.12 o 
  -1   5   7     2385.39     2189.32     33.35 o 
   1   5   7      317.90      251.48     12.29 o 
   3   5   7      403.65      369.30     36.33 o 
   5   5   7     3681.54     3732.13    119.82 o 
   7   5   7      529.37      496.13     28.38 o 
   9   5   7       21.77       11.17      7.83 o 
  11   5   7     1288.83     1364.05     42.46 o 
  13   5   7      991.86     1025.24     80.43 o 
  15   5   7      765.87      759.92     73.19 o 
 -18   6   7        2.24       11.41     28.43 o 
 -16   6   7       60.69       47.92     28.16 o 
 -14   6   7     1157.26     1161.45     64.96 o 
 -12   6   7      389.76      433.51     38.22 o 
 -10   6   7     1489.55     1520.61     61.24 o 
  -8   6   7     1476.72     1511.55     31.81 o 
  -6   6   7     5681.38     5648.20     98.41 o 
  -4   6   7      159.78      167.48     10.73 o 
  -2   6   7     2971.01     2938.39     42.02 o 
   0   6   7      317.37      345.12     15.02 o 
   2   6   7     1021.90     1053.26     46.80 o 
   4   6   7      756.64      797.25     40.22 o 
   6   6   7     1162.96     1224.91     75.52 o 
   8   6   7     2767.44     3005.02    124.02 o 
  10   6   7      587.90      533.19     56.51 o 
  12   6   7     1436.37     1456.33     96.64 o 
  14   6   7     1080.80     1071.86     87.89 o 
 -15   7   7      915.34      933.54     82.46 o 
 -13   7   7     1645.72     1807.31     83.14 o 
 -11   7   7     1014.97     1024.85     59.33 o 
  -9   7   7      436.02      368.68     49.87 o 
  -7   7   7     1348.12     1889.67     72.86 o 
  -5   7   7     2157.18     2218.10     51.96 o 
  -3   7   7       97.77      118.16     10.93 o 
  -1   7   7     2696.69     2793.61     56.06 o 
   1   7   7      721.91      684.01     39.83 o 
   3   7   7      918.59      946.20     46.92 o 
   5   7   7       28.69       52.66     13.09 o 
   7   7   7       57.45      120.86     17.53 o 
   9   7   7      811.67      715.61     67.68 o 
  11   7   7      347.98      363.77     50.01 o 
 -12   8   7       66.48       55.37     22.15 o 
 -10   8   7       50.54       47.92     24.64 o 
  -8   8   7      156.71      208.39     42.15 o 
  -6   8   7      756.09      815.53     49.57 o 
  -4   8   7      142.21      133.46     34.33 o 
  -2   8   7       83.94       74.24     15.34 o 
   0   8   7     1711.04     1836.01     67.32 o 
   2   8   7       96.56      136.21     20.45 o 
   4   8   7       22.60       20.00     12.46 o 
   6   8   7     3406.86     3571.46    142.46 o 
   8   8   7        6.81      -20.86     20.09 o 
  -5   9   7     1505.79     1721.54    124.54 o 
  -3   9   7      325.98      262.97     51.93 o 
  -1   9   7       28.74       35.62     26.54 o 
   1   9   7      169.83      148.58     38.74 o 
 -22   0   8        0.41        4.02     10.33 o 
 -20   0   8      812.19      860.64     42.80 o 
 -18   0   8        4.57       -1.73      9.09 o 
 -16   0   8     1385.33     1403.00     50.07 o 
 -14   0   8      237.10      231.89     16.79 o 
 -12   0   8     5833.81     5367.06     86.54 o 
 -10   0   8     4078.55     4344.22     73.05 o 
  -8   0   8     1092.88      946.09     26.58 o 
  -6   0   8        9.41        7.12      4.46 o 
  -4   0   8     5088.12     5446.75     55.94 o 
  -2   0   8    11655.31    11948.18    139.82 o 
   0   0   8    26304.33    27153.19    211.94 o 
   2   0   8     1836.60     2277.66     62.69 o 
   4   0   8    12321.87    12734.95    390.01 o 
   6   0   8     2853.57     2066.06   1684.60 o 
   8   0   8     1218.91     1427.07     42.06 o 
  10   0   8     5683.62     5630.12    129.96 o 
  12   0   8     3206.68     2873.21     67.81 o 
  14   0   8     4612.96     4383.45     93.03 o 
  16   0   8      387.74      415.33     44.82 o 
  18   0   8      779.51      819.82     66.55 o 
  20   0   8       28.75       45.00     18.40 o 
 -23   1   8       39.50       62.56     17.12 o 
 -21   1   8      159.83      172.31     18.98 o 
 -19   1   8      189.74      198.74     18.79 o 
 -17   1   8     2005.73     2030.95     41.24 o 
 -15   1   8     1029.31      981.43     25.12 o 
 -13   1   8     7116.23     7094.83     77.67 o 
 -11   1   8       27.32       23.61      4.48 o 
  -9   1   8     2417.60     2218.98     30.22 o 
  -7   1   8    14775.16    14386.39     94.96 o 
  -5   1   8       24.42       22.17      5.27 o 
  -3   1   8     2684.77     2596.34     38.04 o 
  -1   1   8     8439.62     8619.59     69.66 o 
   1   1   8     1222.81     1230.12     27.42 o 
   3   1   8     1941.19     2074.22     45.41 o 
   5   1   8     6861.75     6763.07     90.98 o 
   7   1   8      449.10      385.90     15.23 o 
   9   1   8      295.92      297.31     14.27 o 
  11   1   8     1977.64     1894.29     46.58 o 
  13   1   8      530.24      503.95     24.27 o 
  15   1   8      276.21      298.73     26.51 o 
  17   1   8      473.92      477.22     41.59 o 
  19   1   8       28.43       26.74     11.62 o 
 -22   2   8      166.76      164.96     24.90 o 
 -20   2   8      443.82      445.62     29.33 o 
 -18   2   8     1430.19     1416.01     48.51 o 
 -16   2   8     2324.67     2095.51     46.48 o 
 -14   2   8     1945.55     1935.54     29.12 o 
 -12   2   8     2435.00     2646.72     55.19 o 
 -10   2   8     2598.55     2653.37     30.31 o 
  -8   2   8    16638.72    17241.31     86.98 o 
  -6   2   8      481.71      748.22     16.22 o 
  -4   2   8     2850.80     3140.38     33.95 o 
  -2   2   8      206.20      279.60     10.43 o 
   0   2   8    12592.07    12977.83     79.61 o 
   2   2   8     3968.10     4202.11     54.89 o 
   4   2   8     2510.65     2392.89     41.68 o 
   6   2   8     8150.47     8558.56     71.61 o 
   8   2   8     4228.83     4098.96     61.78 o 
  10   2   8      715.30      797.09     26.86 o 
  12   2   8     8215.57     8222.37    117.74 o 
  14   2   8      984.91      951.31     35.36 o 
  16   2   8     2137.70     2180.02     80.43 o 
  18   2   8      285.17      277.34     26.85 o 
 -21   3   8      607.82      618.37     47.91 o 
 -19   3   8     1011.27     1133.29     45.92 o 
 -17   3   8      170.54      159.41     17.15 o 
 -15   3   8      658.94      542.27     28.35 o 
 -13   3   8    12678.63    12526.80    172.89 o 
 -11   3   8     1032.08      932.63     44.66 o 
  -9   3   8     7454.25     8027.34     59.88 o 
  -7   3   8      522.21      498.94     19.53 o 
  -5   3   8      369.49      349.25     15.56 o 
  -3   3   8     5051.25     4981.17     57.14 o 
  -1   3   8     1206.34     1116.42     23.90 o 
   1   3   8      675.62      918.60     33.65 o 
   3   3   8      553.52      676.81     18.76 o 
   5   3   8     1184.27     1138.69     30.09 o 
   7   3   8     1112.54     1012.45     23.02 o 
   9   3   8        0.40       -0.15      3.50 o 
  11   3   8     1987.04     1918.12     55.00 o 
  13   3   8      702.30      695.66     34.05 o 
  15   3   8        4.18       -2.14      5.93 o 
  17   3   8     1969.26     1918.98    111.91 o 
 -20   4   8       20.61       56.29     19.51 o 
 -18   4   8        0.12       12.11     11.44 o 
 -16   4   8      569.86      532.35     42.27 o 
 -14   4   8       15.57        4.23      6.13 o 
 -12   4   8     4405.07     4375.25    195.49 o 
 -10   4   8        0.55        1.18      3.32 o 
  -8   4   8     1257.90     1216.92     24.64 o 
  -6   4   8      314.47      362.01     14.68 o 
  -4   4   8     1759.63     1708.22     36.54 o 
  -2   4   8     2366.17     2404.52     47.45 o 
   0   4   8      634.87      603.45     19.76 o 
   2   4   8      122.77      141.23     11.53 o 
   4   4   8      313.20      359.36     15.51 o 
   6   4   8     1016.72     1020.40     17.58 o 
   8   4   8        3.81        9.66      2.33 o 
  10   4   8       88.71       85.55     13.11 o 
  12   4   8      618.73      672.76     21.52 o 
  14   4   8       83.78       48.25     20.77 o 
  16   4   8      246.08      310.60     47.33 o 
 -19   5   8      246.83      274.62     35.12 o 
 -17   5   8      682.22      714.37     52.60 o 
 -15   5   8      564.46      584.44     45.52 o 
 -13   5   8      138.16      101.02     36.97 o 
 -11   5   8      105.55      126.77      6.95 o 
  -9   5   8       12.18        5.54      3.98 o 
  -7   5   8      571.62      513.87     17.63 o 
  -5   5   8       32.84       14.41      9.81 o 
  -3   5   8       68.43       89.87      9.10 o 
  -1   5   8       40.81       34.98      6.18 o 
   1   5   8     2155.68     2323.11     42.40 o 
   3   5   8      157.80      153.57     10.70 o 
   5   5   8     1215.92     1253.14     71.14 o 
   7   5   8       16.92       -4.83     14.39 o 
   9   5   8      282.73      244.91     20.02 o 
  11   5   8        6.94        9.23      8.21 o 
  13   5   8      161.86      190.56     37.65 o 
  15   5   8      843.08      790.63     75.19 o 
 -16   6   8      191.47      145.94     37.91 o 
 -14   6   8       82.93       33.81     30.97 o 
 -12   6   8       77.49       74.17     19.05 o 
 -10   6   8      634.99      668.11     44.76 o 
  -8   6   8      496.49      494.63     19.47 o 
  -6   6   8      577.83      577.30     48.35 o 
  -4   6   8      205.99      182.18     12.24 o 
  -2   6   8      706.13      681.10     36.59 o 
   0   6   8      188.44      153.82     10.35 o 
   2   6   8      365.50      357.80     16.35 o 
   4   6   8      859.04      957.28     44.33 o 
   6   6   8       22.74       11.09     15.25 o 
   8   6   8       18.09       14.30     14.95 o 
  10   6   8     1221.31     1176.92     84.34 o 
  12   6   8        1.98      -12.94     17.82 o 
  14   6   8      189.73      164.63     36.77 o 
 -15   7   8      120.58      121.13     34.19 o 
 -13   7   8      109.40       90.35     21.98 o 
 -11   7   8       31.08       52.31     17.53 o 
  -9   7   8      979.52      917.53    119.76 o 
  -7   7   8      841.41      804.46     48.42 o 
  -5   7   8       50.27       46.52      9.40 o 
  -3   7   8      434.02      450.18     24.19 o 
  -1   7   8      747.65      770.70     35.12 o 
   1   7   8      219.29      223.55     23.82 o 
   3   7   8      468.81      488.55     45.06 o 
   5   7   8      598.78      634.63     39.02 o 
   7   7   8     1435.60     1412.17     79.86 o 
   9   7   8      121.92      125.04     31.99 o 
  11   7   8       40.70       46.21     23.33 o 
 -12   8   8        2.04      -12.41     16.84 o 
 -10   8   8     2826.15     2608.40     97.25 o 
  -8   8   8     7062.35     6967.91    149.85 o 
  -6   8   8      759.46      711.86     48.06 o 
  -4   8   8      211.65      231.99     25.70 o 
  -2   8   8      141.62      140.79     19.81 o 
   0   8   8       17.04       11.29     10.11 o 
   2   8   8      449.05      444.03     34.98 o 
   4   8   8     1075.01     1106.86     54.16 o 
   6   8   8      459.92      427.74     50.66 o 
   8   8   8      577.14      547.36     60.80 o 
  -5   9   8        8.51      -14.32     33.55 o 
  -3   9   8       98.35       67.43     36.18 o 
  -1   9   8     1542.35     1415.51    106.10 o 
   1   9   8        8.32       11.83     22.34 o 
 -23   1   9       43.14       20.73     13.79 o 
 -21   1   9      466.56      477.28     29.84 o 
 -19   1   9        1.18       -1.14     10.09 o 
 -17   1   9     5671.85     5811.28     70.42 o 
 -15   1   9     7387.48     7389.16     89.03 o 
 -13   1   9      650.18      718.70     20.72 o 
 -11   1   9     1104.75     1189.41     25.43 o 
  -9   1   9      782.69      917.81     20.45 o 
  -7   1   9    13775.15    14472.41     66.44 o 
  -5   1   9     4110.85     4391.98     46.87 o 
  -3   1   9     2246.02     2507.65     30.81 o 
  -1   1   9      513.12      623.31     20.06 o 
   1   1   9      409.45      515.59     18.81 o 
   3   1   9     4705.81     5351.80     70.63 o 
   5   1   9     1957.96     1764.15    101.48 o 
   7   1   9      129.53      101.44     10.05 o 
   9   1   9       11.26       19.16      4.98 o 
  11   1   9     2691.46     2739.34     53.75 o 
  13   1   9     6669.66     6271.94     85.91 o 
  15   1   9      207.97      145.12     19.42 o 
  17   1   9       70.66       76.67     16.03 o 
  19   1   9      286.77      311.96     30.50 o 
 -22   2   9        1.85      -10.63     11.53 o 
 -20   2   9     2268.24     2192.13     63.86 o 
 -18   2   9        1.18       -3.35      8.64 o 
 -16   2   9      250.24      312.99     22.57 o 
 -14   2   9     1034.00     1052.69     22.19 o 
 -12   2   9     2099.46     2118.45     55.00 o 
 -10   2   9     2190.35     2166.34     29.73 o 
  -8   2   9      587.30      543.59     14.90 o 
  -6   2   9     4772.59     5245.91     45.08 o 
  -4   2   9      662.56      667.79     16.68 o 
  -2   2   9      230.04      269.40     10.61 o 
   0   2   9     1849.28     1829.88     27.82 o 
   2   2   9     5063.47     5212.61    100.95 o 
   4   2   9     3388.48     3850.02     57.00 o 
   6   2   9      283.27      398.68     23.62 o 
   8   2   9     1607.03     1674.78     53.34 o 
  10   2   9      109.02      116.00     12.47 o 
  12   2   9      740.58      694.86     27.69 o 
  14   2   9      538.29      434.03     30.37 o 
  16   2   9      757.36      773.99     42.49 o 
  18   2   9      440.68      351.31     49.09 o 
 -21   3   9       83.20       92.69     21.21 o 
 -19   3   9      216.82      227.51     21.00 o 
 -17   3   9      572.46      621.44     32.82 o 
 -15   3   9      274.06      406.40     25.15 o 
 -13   3   9      791.62      772.12     43.80 o 
 -11   3   9        0.05        1.51      6.10 o 
  -9   3   9      645.60      675.52     30.18 o 
  -7   3   9      249.96      197.27     10.82 o 
  -5   3   9      856.00      953.01     26.43 o 
  -3   3   9     5872.49     5449.19     61.85 o 
  -1   3   9      118.63      108.11      7.59 o 
   1   3   9      261.59      277.26     36.85 o 
   3   3   9     3052.49     3170.87     49.32 o 
   5   3   9     3261.99     3270.47     58.32 o 
   7   3   9      680.02      729.00     24.05 o 
   9   3   9     1626.35     1500.48     47.20 o 
  11   3   9     2208.04     2279.33     49.83 o 
  13   3   9     1487.39     1390.52     48.90 o 
  15   3   9      108.95      131.57     17.06 o 
  17   3   9      517.87      599.72     63.99 o 
 -20   4   9      337.53      350.91     37.96 o 
 -18   4   9      145.48      136.53     23.28 o 
 -16   4   9     1490.35     1403.46     67.32 o 
 -14   4   9      124.77       80.07     18.99 o 
 -12   4   9     1626.78     1618.28     74.50 o 
 -10   4   9     1697.02     1759.06     46.53 o 
  -8   4   9     1321.48     1295.00     30.42 o 
  -6   4   9      207.96      198.49     12.45 o 
  -4   4   9     2317.54     2314.85     44.64 o 
  -2   4   9      831.89      694.07     23.18 o 
   0   4   9     1769.94     1954.79     47.29 o 
   2   4   9     3676.62     3911.32    200.17 o 
   4   4   9      996.63      861.86     24.67 o 
   6   4   9     6861.22     7193.21     77.99 o 
   8   4   9     4903.79     5143.04     42.71 o 
  10   4   9     1028.60     1085.32     40.30 o 
  12   4   9     1947.44      705.49    967.65 o 
  14   4   9       43.35       48.91     21.07 o 
  16   4   9     5761.94     6021.67    203.17 o 
 -19   5   9     1129.26     1171.14     68.71 o 
 -17   5   9      107.56      106.78     32.00 o 
 -15   5   9     3298.59     3565.27    109.17 o 
 -13   5   9      481.87      532.98     49.68 o 
 -11   5   9      505.09      485.71     19.06 o 
  -9   5   9     3440.37     3322.83     57.25 o 
  -7   5   9     5796.31     5652.30     68.27 o 
  -5   5   9       96.58      121.60     16.31 o 
  -3   5   9     3056.50     3301.71     53.17 o 
  -1   5   9     2678.00     2635.67     42.30 o 
   1   5   9      326.61      398.48     18.60 o 
   3   5   9      562.32      553.44     21.57 o 
   5   5   9      887.87      794.26     58.41 o 
   7   5   9       15.13       28.95     15.91 o 
   9   5   9       48.22       61.93     21.64 o 
  11   5   9      199.87      258.40     21.40 o 
  13   5   9      180.72      209.56     39.76 o 
  15   5   9      108.01      150.86     35.32 o 
 -16   6   9      418.51      434.56     42.74 o 
 -14   6   9      924.92      967.24     59.97 o 
 -12   6   9     2593.59     2562.23     91.17 o 
 -10   6   9     3300.17     2989.19    189.11 o 
  -8   6   9      334.89      333.94     26.10 o 
  -6   6   9     1430.12     1452.28     70.73 o 
  -4   6   9      216.07      215.33     14.44 o 
  -2   6   9     1257.66     1286.48     31.81 o 
   0   6   9      515.93      494.65     22.49 o 
   2   6   9      232.93      218.56     13.42 o 
   4   6   9      831.06      895.02     43.76 o 
   6   6   9     1268.97     1300.74     51.90 o 
   8   6   9       33.08       15.94     16.58 o 
  10   6   9     1028.78     1066.31     81.41 o 
  12   6   9      100.79       68.51     23.87 o 
 -15   7   9      521.08      519.54     61.40 o 
 -13   7   9      191.48      249.01     31.96 o 
 -11   7   9      444.90      455.33     41.47 o 
  -9   7   9     1360.52     1403.30     66.91 o 
  -7   7   9     1160.88     1336.53     51.96 o 
  -5   7   9      743.26      740.04     31.66 o 
  -3   7   9      382.61      382.20     22.80 o 
  -1   7   9      562.08      555.14     26.35 o 
   1   7   9       93.70      111.77     32.28 o 
   3   7   9     1420.90     1486.68     60.08 o 
   5   7   9     1742.59     1870.76     66.78 o 
   7   7   9       94.56       93.29     15.67 o 
   9   7   9     1199.27     1279.39     90.49 o 
  11   7   9      346.09      429.78     56.25 o 
 -12   8   9       84.16       20.56     17.41 o 
 -10   8   9      571.23      509.37     44.64 o 
  -8   8   9     1331.68     1335.07    137.08 o 
  -6   8   9      216.67      272.12     29.77 o 
  -4   8   9       20.81       21.19     26.04 o 
  -2   8   9     1235.72     1210.13     55.43 o 
   0   8   9      103.12      127.83     20.61 o 
   2   8   9       66.28       45.76     14.13 o 
   4   8   9      719.03      828.72     47.92 o 
   6   8   9      546.33      643.19     63.60 o 
   8   8   9       13.57       -0.33     16.89 o 
  -5   9   9      247.32      234.90     48.34 o 
  -3   9   9     1357.79     1405.44    110.11 o 
  -1   9   9      308.63      266.41     52.34 o 
   1   9   9       25.81       24.84     24.45 o 
 -22   0  10      224.40      274.49     44.43 o 
 -20   0  10     2509.92     2513.70     74.01 o 
 -18   0  10     5417.44     5140.81    101.45 o 
 -16   0  10     3480.06     3571.68     80.99 o 
 -14   0  10        0.81        5.95      7.83 o 
 -12   0  10      383.89      351.15     19.56 o 
 -10   0  10    25953.89    27224.89    386.43 o 
  -8   0  10     1823.46     2414.27     57.16 o 
  -6   0  10     3294.58     3939.92     66.58 o 
  -4   0  10       23.88        6.63      5.47 o 
  -2   0  10    27176.76    28107.75    241.73 o 
   0   0  10     4126.41     4305.34     95.80 o 
   2   0  10     2127.95     1801.58     63.15 o 
   4   0  10    21170.00    13685.74   8324.43 o 
   6   0  10     6926.55     6515.57    127.30 o 
   8   0  10       14.90       26.85      6.99 o 
  10   0  10    19902.39    19194.72    231.99 o 
  12   0  10     6626.84     6402.72    157.45 o 
  14   0  10     5170.91     5318.11    152.76 o 
  16   0  10     1005.24     1118.41     74.26 o 
  18   0  10     1822.75     1744.11     98.27 o 
 -23   1  10      218.47      209.77     27.36 o 
 -21   1  10      915.05     1020.70     43.48 o 
 -19   1  10      310.41      321.35     24.26 o 
 -17   1  10      131.34      113.17     11.16 o 
 -15   1  10     8723.85     8533.41     83.30 o 
 -13   1  10     2136.30     2219.28     36.72 o 
 -11   1  10     4775.18     5061.81     53.63 o 
  -9   1  10     2035.76     1963.91     28.34 o 
  -7   1  10     1396.01     1495.06     26.31 o 
  -5   1  10      202.54      225.35      9.80 o 
  -3   1  10    13574.78    13783.34    180.78 o 
  -1   1  10      475.19      440.58     17.93 o 
   1   1  10     1457.89     1551.65     34.08 o 
   3   1  10      574.06      485.48     24.14 o 
   5   1  10     6291.24     6261.19    136.35 o 
   7   1  10      181.63      164.72     16.94 o 
   9   1  10     6766.40     6203.24     83.22 o 
  11   1  10       16.96       18.31      6.73 o 
  13   1  10       39.01       21.95      7.71 o 
  15   1  10     2835.59     2745.29     79.70 o 
  17   1  10       57.01       49.33     20.97 o 
  19   1  10        1.03       -3.80     11.06 o 
 -22   2  10      593.23      697.80     38.41 o 
 -20   2  10       34.81       28.79     10.81 o 
 -18   2  10     2020.53     1875.13     56.83 o 
 -16   2  10       22.08       24.67      7.68 o 
 -14   2  10     7799.93     7662.29     63.39 o 
 -12   2  10        6.20        4.06      4.11 o 
 -10   2  10      815.44      719.97     18.20 o 
  -8   2  10      113.37      119.04      8.55 o 
  -6   2  10     3339.23     3502.64     40.12 o 
  -4   2  10        1.27        1.03      3.26 o 
  -2   2  10     3782.82     3411.31     43.62 o 
   0   2  10      160.91      194.15     10.86 o 
   2   2  10     1551.25     1697.07     46.94 o 
   4   2  10      852.83     1023.47     37.39 o 
   6   2  10     1448.73     1645.36     38.53 o 
   8   2  10     3777.88     3700.35     58.72 o 
  10   2  10      498.70      439.42     21.65 o 
  12   2  10     2140.34     1993.37     47.96 o 
  14   2  10      101.54       93.06     14.46 o 
  16   2  10       55.65       59.93     13.27 o 
  18   2  10       33.02       -5.25     14.30 o 
 -21   3  10      109.74      130.63     24.00 o 
 -19   3  10     3862.98     3925.70     85.15 o 
 -17   3  10      358.71      357.83     25.45 o 
 -15   3  10     1927.66     1804.53     51.37 o 
 -13   3  10        7.26       -6.24      9.78 o 
 -11   3  10       88.96      104.29      9.14 o 
  -9   3  10     7124.29     6868.70    105.30 o 
  -7   3  10       62.16       22.54     12.56 o 
  -5   3  10      568.28      477.37     19.62 o 
  -3   3  10     1034.78      971.38     24.92 o 
  -1   3  10     1949.26     1853.21     39.30 o 
   1   3  10      339.11      405.86     18.52 o 
   3   3  10    14838.99    15150.93     97.25 o 
   5   3  10      530.07      638.29     25.42 o 
   7   3  10      567.81      606.17     25.29 o 
   9   3  10       32.62        9.11      5.77 o 
  11   3  10     2864.52     2825.38     57.21 o 
  13   3  10     3291.32     3384.52     78.28 o 
  15   3  10      846.04      735.25     68.05 o 
  17   3  10       10.88        0.00     12.91 o 
 -20   4  10      154.19      121.92     32.28 o 
 -18   4  10      121.79      124.94     24.21 o 
 -16   4  10      604.16      535.51     42.50 o 
 -14   4  10     1200.45     1308.37     61.95 o 
 -12   4  10     2042.68     2144.40     32.89 o 
 -10   4  10      660.26      664.84     21.49 o 
  -8   4  10      134.33      145.09     21.30 o 
  -6   4  10       62.17       71.63      8.06 o 
  -4   4  10      140.60      155.76     11.12 o 
  -2   4  10      239.41      258.90     13.69 o 
   0   4  10     1755.41     1883.28     56.14 o 
   2   4  10     1637.42     1662.99     37.74 o 
   4   4  10      255.51      250.96     14.67 o 
   6   4  10     2978.86     2993.48     48.62 o 
   8   4  10      870.66      961.54     21.93 o 
  10   4  10     2374.34     2432.17     99.97 o 
  12   4  10       39.08       23.04     16.46 o 
  14   4  10      118.37       70.23     22.23 o 
  16   4  10      506.32      529.62     63.19 o 
 -19   5  10        3.51       -9.01     13.21 o 
 -17   5  10       39.05       24.16     11.86 o 
 -15   5  10     1637.60     1698.68     76.13 o 
 -13   5  10        0.23       -9.69     12.33 o 
 -11   5  10      631.60      688.97     34.59 o 
  -9   5  10        4.73        0.48      6.09 o 
  -7   5  10      688.50      662.34     23.04 o 
  -5   5  10     1154.90     1211.49     31.97 o 
  -3   5  10      240.11      299.36     15.79 o 
  -1   5  10       70.42       46.98      6.80 o 
   1   5  10      107.15      109.59     13.88 o 
   3   5  10       60.23       72.48      9.36 o 
   5   5  10     1695.58     1676.90     32.94 o 
   7   5  10       16.94       14.89     12.49 o 
   9   5  10      615.88      620.58     59.27 o 
  11   5  10      360.19      423.80     52.37 o 
  13   5  10       20.06       16.03     14.89 o 
 -16   6  10       10.48       -0.88     13.53 o 
 -14   6  10        0.69       -6.41     11.33 o 
 -12   6  10      585.77      533.27     42.73 o 
 -10   6  10     2381.57     2473.54     85.45 o 
  -8   6  10       86.60       55.73      7.98 o 
  -6   6  10      131.23      126.24     26.61 o 
  -4   6  10       90.09       94.14     10.32 o 
  -2   6  10      629.62      643.01     31.41 o 
   0   6  10     1484.68     1556.35     40.44 o 
   2   6  10     1162.60     1240.69     32.20 o 
   4   6  10     1083.16     1129.04     49.71 o 
   6   6  10       95.75       72.49     20.95 o 
   8   6  10      437.78      429.75     30.46 o 
  10   6  10     1704.23     1827.86    107.58 o 
  12   6  10      283.55      236.84     40.86 o 
 -15   7  10      106.63      139.70     34.76 o 
 -13   7  10       84.58       61.28     19.13 o 
 -11   7  10       58.18       28.99     16.65 o 
  -9   7  10      370.33      344.26     37.31 o 
  -7   7  10       49.20       45.64      9.13 o 
  -5   7  10      107.95      119.79     14.33 o 
  -3   7  10      921.50      897.09     47.02 o 
  -1   7  10      158.05      144.11     15.34 o 
   1   7  10       42.17       59.78     44.52 o 
   3   7  10       12.12       18.80     33.31 o 
   5   7  10        1.55        0.82      9.14 o 
   7   7  10      156.98      150.35     20.51 o 
   9   7  10        2.53       -8.22     15.39 o 
  11   7  10      313.01      424.64     55.82 o 
 -12   8  10      250.08      178.77     38.02 o 
 -10   8  10      490.76      529.56     87.26 o 
  -8   8  10       13.00      -14.25     17.11 o 
  -6   8  10      247.37      229.70     60.68 o 
  -4   8  10     2288.60     2226.63    132.11 o 
  -2   8  10        1.49       -0.40     12.42 o 
   0   8  10      209.52      131.47     19.92 o 
   2   8  10        7.13       22.52     10.95 o 
   4   8  10      270.62      241.70     26.81 o 
   6   8  10       10.10      -28.52     19.01 o 
  -3   9  10        1.66       18.96     23.85 o 
  -1   9  10      947.69      815.72     80.97 o 
 -23   1  11      176.59      196.90     56.57 o 
 -21   1  11        7.26       23.33     11.23 o 
 -19   1  11     2157.93     2201.72     61.41 o 
 -17   1  11     1874.30     2026.68     43.23 o 
 -15   1  11       58.28       51.29      8.18 o 
 -13   1  11      130.01      143.21     10.27 o 
 -11   1  11      596.22      585.75     17.19 o 
  -9   1  11      864.44     1108.02     29.07 o 
  -7   1  11     1132.66     1254.08     25.33 o 
  -5   1  11      442.37      324.29     12.80 o 
  -3   1  11     1377.37     1461.79     29.07 o 
  -1   1  11     5189.43     5890.90     91.33 o 
   1   1  11    30058.67    31898.25    691.60 o 
   3   1  11        1.30       18.53      5.56 o 
   5   1  11        4.38       -3.10      5.43 o 
   7   1  11      427.86      395.49     27.96 o 
   9   1  11     8228.00     8030.81     92.61 o 
  11   1  11    11488.10    10478.62    159.92 o 
  13   1  11     1136.31      948.98     51.70 o 
  15   1  11      200.96      200.76     22.79 o 
  17   1  11        0.11       14.46     10.68 o 
 -22   2  11      251.21      260.76     24.74 o 
 -20   2  11      695.94      685.09     36.61 o 
 -18   2  11      212.20      190.04     19.72 o 
 -16   2  11      200.52      224.02     12.87 o 
 -14   2  11     2090.01     2178.82     41.88 o 
 -12   2  11     4891.76     5050.40     50.83 o 
 -10   2  11      553.89      578.54     17.56 o 
  -8   2  11      553.69      487.98     16.68 o 
  -6   2  11     1898.21     2233.02     33.42 o 
  -4   2  11     1379.16     1643.01     28.39 o 
  -2   2  11     1416.84     1467.30     30.01 o 
   0   2  11     2465.01     2733.83     37.11 o 
   2   2  11      735.53      630.04     24.11 o 
   4   2  11      992.55     1081.88     39.92 o 
   6   2  11     5419.79     5255.04     90.04 o 
   8   2  11       42.96       43.42     11.04 o 
  10   2  11      317.03      340.99     19.85 o 
  12   2  11        9.15       13.83      6.36 o 
  14   2  11     2105.34     2219.35     73.28 o 
  16   2  11       47.87       13.10     10.15 o 
  18   2  11        3.98       37.32     18.71 o 
 -21   3  11      553.99      671.17     37.63 o 
 -19   3  11      649.29      652.10     35.77 o 
 -17   3  11     2644.76     2695.56     90.30 o 
 -15   3  11      970.32     1064.45     40.47 o 
 -13   3  11      393.84      311.54     29.76 o 
 -11   3  11      996.24     1027.16     24.31 o 
  -9   3  11     8393.85     8493.64     60.97 o 
  -7   3  11      611.60      661.63     18.21 o 
  -5   3  11     1260.17     1426.18     46.37 o 
  -3   3  11     1571.47     1457.69     31.37 o 
  -1   3  11      467.61      645.59     24.32 o 
   1   3  11      329.46      405.45     19.58 o 
   3   3  11     1926.23     1904.00     44.98 o 
   5   3  11        0.04       -0.16     11.62 o 
   7   3  11        0.97       -6.12      8.04 o 
   9   3  11        0.45        3.11      4.52 o 
  11   3  11     1751.02     1702.32     43.76 o 
  13   3  11       37.46       20.97      8.53 o 
  15   3  11      748.12      626.06     63.34 o 
  17   3  11       17.76       -1.70     11.72 o 
 -20   4  11        2.78      -13.71     29.00 o 
 -18   4  11     1662.68     1653.54     76.58 o 
 -16   4  11      557.45      629.52     50.70 o 
 -14   4  11     3507.03     3308.16     98.59 o 
 -12   4  11     6198.33     6076.18     92.99 o 
 -10   4  11     1644.16     1619.47     40.73 o 
  -8   4  11     1519.08     1500.83     30.78 o 
  -6   4  11     1935.45     1897.59     41.50 o 
  -4   4  11      341.62      331.04     20.06 o 
  -2   4  11      729.96      693.65     22.30 o 
   0   4  11     3575.52     3687.93     58.91 o 
   2   4  11     2147.51     2168.93     86.67 o 
   4   4  11      365.58      408.72     22.23 o 
   6   4  11     5217.44     5526.08     70.29 o 
   8   4  11     1349.34     1455.07     31.10 o 
  10   4  11     2064.31     2113.78     44.12 o 
  12   4  11      108.09      106.43     28.90 o 
  14   4  11       19.35       39.19     17.03 o 
 -19   5  11        3.25       -4.69     12.54 o 
 -17   5  11       17.18        9.32     13.12 o 
 -15   5  11     1472.18     1498.94     72.37 o 
 -13   5  11        2.68       16.95     29.79 o 
 -11   5  11      252.40      280.25     17.56 o 
  -9   5  11     3028.16     2880.74     75.97 o 
  -7   5  11      137.93      120.23     12.96 o 
  -5   5  11      967.82      892.61     28.06 o 
  -3   5  11     2492.77     2448.26     44.86 o 
  -1   5  11       58.85       41.79     18.71 o 
   1   5  11      583.38      598.73     33.32 o 
   3   5  11     8698.52     9051.91     87.13 o 
   5   5  11      144.62      160.75     10.93 o 
   7   5  11     3050.24     2974.64    124.60 o 
   9   5  11     1419.33     1425.18     89.59 o 
  11   5  11        3.80       -1.19     11.41 o 
  13   5  11      736.31      706.72     70.22 o 
 -16   6  11        1.88        9.27     15.57 o 
 -14   6  11        7.83       26.13     14.92 o 
 -12   6  11      142.05      138.01     24.25 o 
 -10   6  11      581.28      565.77     41.99 o 
  -8   6  11      112.03      106.94     13.81 o 
  -6   6  11      193.24      181.53     16.79 o 
  -4   6  11     3042.86     2933.61     61.55 o 
  -2   6  11      259.43      250.35     17.47 o 
   0   6  11      385.45      387.36     23.90 o 
   2   6  11      911.21      974.61     47.14 o 
   4   6  11     2298.74     2264.68     71.53 o 
   6   6  11     1986.48     2041.18     67.41 o 
   8   6  11     1024.39     1022.99     47.14 o 
  10   6  11        0.31      -27.33     18.22 o 
  12   6  11      854.16      937.08     81.88 o 
 -15   7  11       76.56      118.48     32.93 o 
 -13   7  11      521.96      525.32     46.22 o 
 -11   7  11      324.03      313.80     40.25 o 
  -9   7  11     3124.87     3023.62    136.94 o 
  -7   7  11      408.09      455.16     37.03 o 
  -5   7  11     2413.86     2511.45     71.38 o 
  -3   7  11     1152.80     1260.33     42.15 o 
  -1   7  11      217.45      241.59     33.77 o 
   1   7  11     1414.50     1515.44     61.87 o 
   3   7  11      588.46      593.99     39.62 o 
   5   7  11      155.36      145.28     21.06 o 
   7   7  11       31.51       -4.48     15.35 o 
   9   7  11       42.72       52.94     26.89 o 
 -10   8  11      408.30      462.37     43.69 o 
  -8   8  11       21.01       26.99     13.11 o 
  -6   8  11      185.23      178.82     25.10 o 
  -4   8  11      132.54      170.91     41.81 o 
  -2   8  11       22.99       23.05     12.06 o 
   0   8  11        3.11        1.52     14.03 o 
   2   8  11      208.61      254.13     43.40 o 
   4   8  11      197.54      219.44     26.84 o 
   6   8  11       12.53      -29.68     19.79 o 
 -22   0  12      330.02      334.05     48.93 o 
 -20   0  12     2161.34     2071.84     68.21 o 
 -18   0  12      390.96      453.77     37.27 o 
 -16   0  12    15308.60    15405.86    238.05 o 
 -14   0  12      678.17      668.52     40.20 o 
 -12   0  12     1760.72     1828.46    100.36 o 
 -10   0  12      597.54      599.23     21.93 o 
  -8   0  12     6807.93     6889.62     80.11 o 
  -6   0  12     2280.51     2635.76     58.11 o 
  -4   0  12      362.93      212.01     16.75 o 
  -2   0  12      122.67       69.57     15.20 o 
   0   0  12      181.79      273.91     27.77 o 
   2   0  12      208.61      253.82     27.00 o 
   4   0  12     6128.73     5984.54    128.66 o 
   6   0  12     3828.80     3692.52    103.66 o 
   8   0  12        0.80        0.83      6.82 o 
  10   0  12      101.81      130.30     23.33 o 
  12   0  12       97.69      110.29     24.53 o 
  14   0  12        3.68      -19.70     13.14 o 
  16   0  12      176.79      126.34     29.15 o 
  18   0  12      123.73      134.39     30.75 o 
 -23   1  12      154.53      143.18     32.97 o 
 -21   1  12     1487.60     1462.26     74.67 o 
 -19   1  12       65.26       54.15     12.86 o 
 -17   1  12     4149.79     4039.59     61.96 o 
 -15   1  12      965.80     1050.59     30.81 o 
 -13   1  12      842.07      868.55     24.35 o 
 -11   1  12     2779.32     2684.10     34.58 o 
  -9   1  12      863.28      798.95     21.63 o 
  -7   1  12        9.03       29.57      7.87 o 
  -5   1  12     8822.96     8955.06     62.25 o 
  -3   1  12      549.74      430.71     16.86 o 
  -1   1  12      381.49      457.48     22.82 o 
   1   1  12     8885.52     8830.72    140.91 o 
   3   1  12     2294.40     1966.69     52.35 o 
   5   1  12      738.39      720.76     27.16 o 
   7   1  12     2197.25     2006.91     56.55 o 
   9   1  12     2942.76     2898.08     49.70 o 
  11   1  12     1652.61     1550.31     55.07 o 
  13   1  12      138.66      119.38     17.29 o 
  15   1  12       32.31        7.07     39.96 o 
  17   1  12      419.02      438.03     35.43 o 
 -22   2  12      922.44      976.74     50.65 o 
 -20   2  12      684.90      686.33     36.98 o 
 -18   2  12     2238.06     2171.83     61.99 o 
 -16   2  12      110.41      154.42     20.33 o 
 -14   2  12      476.60      498.36     18.15 o 
 -12   2  12     4900.81     5140.94     82.11 o 
 -10   2  12      352.90      451.86     20.99 o 
  -8   2  12        3.19        0.77      3.68 o 
  -6   2  12      160.00      129.49      8.95 o 
  -4   2  12     6328.43     6164.11     57.10 o 
  -2   2  12     2426.71     2683.22     42.18 o 
   0   2  12     3577.30     3748.23     50.37 o 
   2   2  12     4290.41     4342.25    213.33 o 
   4   2  12     4455.50     4406.85     82.91 o 
   6   2  12      426.27      463.91     39.02 o 
   8   2  12     9602.88     9288.19    130.76 o 
  10   2  12     2146.26     2094.41     48.98 o 
  12   2  12     1151.27     1086.89     51.98 o 
  14   2  12     1425.29     1335.57     56.57 o 
  16   2  12     1487.81     1552.24     77.36 o 
 -21   3  12        9.58        8.38     13.84 o 
 -19   3  12       10.52       19.12     13.43 o 
 -17   3  12     2147.02     2213.59     82.38 o 
 -15   3  12       88.51      148.27     23.22 o 
 -13   3  12      248.02      259.16     11.77 o 
 -11   3  12      351.53      343.61     15.49 o 
  -9   3  12     2979.00     2912.17     44.60 o 
  -7   3  12      259.60      271.14     12.85 o 
  -5   3  12      832.64      709.10     21.88 o 
  -3   3  12     5776.67     5654.73     63.86 o 
  -1   3  12     2270.39     2442.17     55.79 o 
   1   3  12        5.26        2.37      4.82 o 
   3   3  12     5405.78     5614.94     74.32 o 
   5   3  12       50.97       36.47     16.71 o 
   7   3  12     4664.25     4571.66     94.54 o 
   9   3  12        1.05       -6.34      5.85 o 
  11   3  12       14.14        7.53      5.10 o 
  13   3  12     2259.62     2285.26     67.43 o 
  15   3  12      161.84      235.61     41.17 o 
 -20   4  12      477.97      432.53     41.82 o 
 -18   4  12       94.64       75.86     29.94 o 
 -16   4  12      282.52      273.88     31.92 o 
 -14   4  12      759.65      646.59     31.96 o 
 -12   4  12     2713.00     2623.83     65.56 o 
 -10   4  12       23.81        9.69      7.16 o 
  -8   4  12      225.16      217.89     23.94 o 
  -6   4  12       42.69       51.45      7.77 o 
  -4   4  12     3094.69     3069.11     49.24 o 
  -2   4  12     1749.04     1887.12     44.27 o 
   0   4  12       66.35       66.94      8.19 o 
   2   4  12       27.38       21.38      8.67 o 
   4   4  12      334.73      318.61     17.76 o 
   6   4  12      159.46      148.19     11.26 o 
   8   4  12     3757.29     3605.52     43.93 o 
  10   4  12     2381.75     2470.55     55.97 o 
  12   4  12        0.73        3.24     16.26 o 
  14   4  12        2.83       12.91     18.82 o 
 -19   5  12       23.34       -8.79     25.21 o 
 -17   5  12      815.32      785.74     55.23 o 
 -15   5  12        0.22        8.18     13.03 o 
 -13   5  12       14.36        7.33     10.82 o 
 -11   5  12      155.26      153.01     27.47 o 
  -9   5  12      112.08      109.09     12.96 o 
  -7   5  12     1296.19     1342.05     50.28 o 
  -5   5  12      521.14      551.62     22.71 o 
  -3   5  12        2.00        4.82      5.03 o 
  -1   5  12     1467.14     1586.86     50.52 o 
   1   5  12     2978.86     2949.61     76.97 o 
   3   5  12        7.46       14.87      5.19 o 
   5   5  12      161.27      151.43     11.59 o 
   7   5  12       22.79       24.63      9.73 o 
   9   5  12      434.40      454.10     31.12 o 
  11   5  12      445.81      490.11     57.41 o 
  13   5  12      195.55      227.49     42.79 o 
 -16   6  12     2480.29     2461.31     99.13 o 
 -14   6  12      863.99      805.34     54.94 o 
 -12   6  12        9.72       17.34     14.66 o 
 -10   6  12       99.89      104.86     22.96 o 
  -8   6  12      192.33      187.36     25.55 o 
  -6   6  12     2784.90     2701.40     61.50 o 
  -4   6  12      358.90      384.40     23.00 o 
  -2   6  12     1124.36     1092.08     35.63 o 
   0   6  12        4.61        1.23      5.50 o 
   2   6  12      206.32      232.67     24.64 o 
   4   6  12     1388.29     1489.88     59.22 o 
   6   6  12       11.61       18.17     10.22 o 
   8   6  12        0.12       -7.02     13.32 o 
  10   6  12      420.38      396.41     52.98 o 
 -15   7  12       31.98       15.45     17.45 o 
 -13   7  12       16.30       11.38     25.52 o 
 -11   7  12       93.48       95.86     20.48 o 
  -9   7  12      273.85      249.77     30.76 o 
  -7   7  12      740.67      629.11     59.94 o 
  -5   7  12      171.09      159.66     22.15 o 
  -3   7  12      409.26      395.13     28.18 o 
  -1   7  12      449.41      419.05     34.28 o 
   1   7  12      169.31      154.07     22.34 o 
   3   7  12      359.47      384.74     32.99 o 
   5   7  12        0.02        3.81      9.54 o 
   7   7  12       21.93      -30.44     20.29 o 
   9   7  12      152.23      138.54     35.49 o 
 -10   8  12      159.79      173.24     35.56 o 
  -8   8  12        6.44       33.37     17.28 o 
  -6   8  12      455.46      414.80     62.17 o 
  -4   8  12      233.56      165.30     41.91 o 
  -2   8  12     1046.65     1085.80     99.56 o 
   0   8  12      660.39      639.21     44.05 o 
   2   8  12     1133.74     1102.46     56.90 o 
   4   8  12     1219.58     1275.45     88.79 o 
   6   8  12       25.05       36.05     20.57 o 
 -23   1  13      257.83      247.72     30.54 o 
 -21   1  13       83.75      114.01     23.81 o 
 -19   1  13      591.63      665.58     34.99 o 
 -17   1  13       36.06       43.10     10.48 o 
 -15   1  13     1421.62     1314.11     35.32 o 
 -13   1  13      193.94      218.09     16.20 o 
 -11   1  13     2186.63     2314.53     35.32 o 
  -9   1  13      566.16      643.20     20.10 o 
  -7   1  13      700.15      648.17     19.50 o 
  -5   1  13     2504.68     2559.07     42.24 o 
  -3   1  13     4625.17     5357.90     60.66 o 
  -1   1  13     7582.64     8125.28    187.90 o 
   1   1  13      136.12      182.86     17.04 o 
   3   1  13       17.70        9.54      6.14 o 
   5   1  13      194.79      163.14     13.91 o 
   7   1  13      836.55      854.06     38.17 o 
   9   1  13     4358.68     4087.04     61.06 o 
  11   1  13      946.65      836.64     48.96 o 
  13   1  13      813.00      642.53     40.03 o 
  15   1  13       91.01       65.94     14.29 o 
  17   1  13        0.15       -5.20     19.53 o 
 -22   2  13       16.29       15.50     15.17 o 
 -20   2  13     1240.31     1124.12     47.50 o 
 -18   2  13        9.58       19.76      9.53 o 
 -16   2  13      603.39      489.85     20.55 o 
 -14   2  13     2018.94     1824.09     55.63 o 
 -12   2  13     1087.28     1071.54     25.89 o 
 -10   2  13      289.74      289.29     13.54 o 
  -8   2  13     1601.06     1551.82     28.39 o 
  -6   2  13     2069.34     2001.44     34.19 o 
  -4   2  13      360.23      346.01     16.07 o 
  -2   2  13      355.47      359.47     16.92 o 
   0   2  13      726.58      711.68     23.02 o 
   2   2  13     1354.30     1410.88     47.90 o 
   4   2  13     2399.12     2509.78     64.93 o 
   6   2  13     1912.73     2022.41     84.28 o 
   8   2  13      746.00      844.45     35.59 o 
  10   2  13     1343.49     1099.55     31.97 o 
  12   2  13      403.99      406.25     29.85 o 
  14   2  13     1114.43     1195.68     69.69 o 
  16   2  13        0.16        2.16      6.78 o 
 -21   3  13      357.95      413.31     56.30 o 
 -19   3  13       82.82       59.27     18.60 o 
 -17   3  13      375.86      358.96     35.25 o 
 -15   3  13      159.60      158.73     13.04 o 
 -13   3  13      485.78      525.57     17.62 o 
 -11   3  13     1719.46     1549.52     30.45 o 
  -9   3  13      510.09      516.41     19.91 o 
  -7   3  13      165.33      233.49     12.47 o 
  -5   3  13     4489.86     4736.06     53.64 o 
  -3   3  13     3291.63     3296.97     45.77 o 
  -1   3  13     7644.13     7909.74     79.24 o 
   1   3  13     4153.44     3930.45     64.01 o 
   3   3  13       96.61       95.94     17.93 o 
   5   3  13     1484.89     1466.47     82.00 o 
   7   3  13     8068.29     7846.58     99.41 o 
   9   3  13     2936.93     2760.85     73.77 o 
  11   3  13       92.78       72.55     10.68 o 
  13   3  13      926.73      960.94     44.95 o 
  15   3  13       39.32       35.28     19.63 o 
 -20   4  13        4.98       -6.94     33.31 o 
 -18   4  13      975.21     1054.86     62.46 o 
 -16   4  13       17.98       25.24     14.22 o 
 -14   4  13      622.38      611.71     31.91 o 
 -12   4  13     1149.00     1215.35     32.61 o 
 -10   4  13      116.21      111.80     10.79 o 
  -8   4  13      101.21       82.28     11.50 o 
  -6   4  13      597.24      595.37     23.14 o 
  -4   4  13      100.21       98.54     11.38 o 
  -2   4  13      168.61      172.87     14.34 o 
   0   4  13     1015.82      921.40     34.51 o 
   2   4  13      297.82      255.25     17.29 o 
   4   4  13     2789.78     2741.00     53.13 o 
   6   4  13      119.23      108.14      9.90 o 
   8   4  13      491.26      509.06     20.45 o 
  10   4  13      622.13      610.64     25.53 o 
  12   4  13     1820.05     1978.63     65.80 o 
  14   4  13       66.03       22.07     17.72 o 
 -19   5  13      213.23      254.93     54.35 o 
 -17   5  13      553.37      530.34     53.52 o 
 -15   5  13      354.42      347.22     55.42 o 
 -13   5  13       15.17       41.07     16.46 o 
 -11   5  13     4521.08     4410.83     82.28 o 
  -9   5  13      636.74      637.44     24.82 o 
  -7   5  13     2550.41     2554.57     62.02 o 
  -5   5  13      905.50      947.27     29.98 o 
  -3   5  13      344.77      325.30     20.20 o 
  -1   5  13      164.99      186.73     19.00 o 
   1   5  13     3193.87     2988.97     67.27 o 
   3   5  13      376.83      447.77     24.69 o 
   5   5  13       24.29       18.59      8.55 o 
   7   5  13      229.08      184.50     20.58 o 
   9   5  13     3006.47     3094.83     82.11 o 
  11   5  13      699.23      666.58     67.32 o 
  13   5  13      171.64      132.16     35.27 o 
 -16   6  13      349.80      352.13     39.40 o 
 -14   6  13      558.54      555.88     46.06 o 
 -12   6  13     1931.13     1904.32     80.81 o 
 -10   6  13      215.49      278.99     48.21 o 
  -8   6  13     1031.31      969.42     61.45 o 
  -6   6  13      420.89      448.93     36.62 o 
  -4   6  13      208.29      199.90     17.15 o 
  -2   6  13      527.63      476.85     31.08 o 
   0   6  13     2278.63     2244.00    108.51 o 
   2   6  13       77.77       77.79     19.40 o 
   4   6  13     1642.17     1621.29     62.93 o 
   6   6  13      275.96      287.74     27.26 o 
   8   6  13     4787.31     4885.07    107.06 o 
  10   6  13        3.32       -4.86     20.18 o 
 -13   7  13      350.09      325.06     37.79 o 
 -11   7  13      381.45      374.02     38.69 o 
  -9   7  13      628.21      692.98     69.37 o 
  -7   7  13     1430.14     1557.54     67.99 o 
  -5   7  13      215.82      211.21     25.15 o 
  -3   7  13      702.77      780.09     34.71 o 
  -1   7  13       60.81       82.80     17.49 o 
   1   7  13     3750.51     3597.26     98.91 o 
   3   7  13     1025.50      996.20     52.86 o 
   5   7  13     2716.36     2831.28     87.23 o 
   7   7  13     1258.26     1232.12     91.26 o 
   9   7  13      359.30      380.95     52.51 o 
 -10   8  13      204.84      161.15     34.65 o 
  -8   8  13      258.80      249.05     31.08 o 
  -6   8  13      189.48      206.09     47.71 o 
  -4   8  13     1011.11     1060.55     93.63 o 
  -2   8  13       36.94       17.66     25.49 o 
   0   8  13      739.66      789.95     49.03 o 
   2   8  13      896.60      947.22     53.86 o 
   4   8  13      349.30      327.94     53.14 o 
 -22   0  14      291.89      218.39     39.68 o 
 -20   0  14     2007.60     1850.19     65.77 o 
 -18   0  14     1179.18     1331.04     55.27 o 
 -16   0  14      624.50      694.96     41.64 o 
 -14   0  14     1095.52     1292.00     73.76 o 
 -12   0  14      256.29      273.95     23.27 o 
 -10   0  14     1905.31     1819.62     56.98 o 
  -8   0  14     1045.46     1115.77     42.13 o 
  -6   0  14     3527.29     3350.71     70.89 o 
  -4   0  14     1650.57     1852.68     52.10 o 
  -2   0  14     7378.68     8460.62    159.87 o 
   0   0  14      461.51      454.83     38.47 o 
   2   0  14     2746.35     2643.99     92.71 o 
   4   0  14     2444.55     2401.41     93.86 o 
   6   0  14     3655.42     3701.51     80.54 o 
   8   0  14      135.52      164.86     26.38 o 
  10   0  14      114.22      131.98     25.00 o 
  12   0  14     1650.89     1567.92     84.92 o 
  14   0  14     2287.47     2228.24    106.91 o 
  16   0  14        4.16       -8.38     14.44 o 
 -23   1  14      593.97      556.39     45.14 o 
 -21   1  14       29.16       27.55     10.90 o 
 -19   1  14     2188.63     2158.88     62.53 o 
 -17   1  14       51.38       55.44      8.07 o 
 -15   1  14        2.65        8.80      5.99 o 
 -13   1  14     1106.74     1060.03     31.44 o 
 -11   1  14     3871.44     3837.65     68.93 o 
  -9   1  14      272.97      242.38     12.00 o 
  -7   1  14     1784.79     1560.94     31.21 o 
  -5   1  14     6972.67     7143.64     65.64 o 
  -3   1  14       42.97       38.01      6.55 o 
  -1   1  14     6487.22     6261.42     87.74 o 
   1   1  14     5539.97     5486.38     92.19 o 
   3   1  14      564.16      583.33     25.63 o 
   5   1  14     2400.99     2199.03     50.51 o 
   7   1  14     4075.25     3971.91    188.27 o 
   9   1  14     1922.91     1667.81     58.28 o 
  11   1  14      299.41      334.36     27.24 o 
  13   1  14      402.09      340.94     29.29 o 
  15   1  14        1.73       15.07     14.02 o 
  17   1  14      174.73      187.25     24.52 o 
 -22   2  14      498.83      462.86     32.22 o 
 -20   2  14      647.41      790.73     40.12 o 
 -18   2  14     3267.05     3132.42    124.54 o 
 -16   2  14       54.33       39.95      6.85 o 
 -14   2  14     4248.53     3882.92     67.09 o 
 -12   2  14      313.72      327.76     15.08 o 
 -10   2  14      404.97      358.62     15.56 o 
  -8   2  14     1226.71     1194.95     23.91 o 
  -6   2  14     2084.65     1931.36     34.83 o 
  -4   2  14      527.75      567.89     21.30 o 
  -2   2  14      430.99      522.85     20.42 o 
   0   2  14      692.58      701.19     25.18 o 
   2   2  14     3971.80     3891.02     57.08 o 
   4   2  14      237.15      191.51     19.97 o 
   6   2  14     4315.02     4365.53     87.54 o 
   8   2  14      118.46      102.16     15.96 o 
  10   2  14       27.62       12.04      7.53 o 
  12   2  14        3.83        9.76      8.34 o 
  14   2  14      889.84      917.01    100.00 o 
  16   2  14       60.05       63.16     24.72 o 
 -21   3  14       81.32       64.13     28.76 o 
 -19   3  14     2123.66     2002.27     83.17 o 
 -17   3  14      776.15      805.69     51.15 o 
 -15   3  14      885.87      860.20     43.68 o 
 -13   3  14       37.00       48.38      7.40 o 
 -11   3  14      791.88      714.24     21.83 o 
  -9   3  14       36.97       35.73      6.20 o 
  -7   3  14      682.99      697.64     19.82 o 
  -5   3  14       31.58        2.08      4.16 o 
  -3   3  14     1591.61     1669.85     33.79 o 
  -1   3  14      856.55      811.98     44.91 o 
   1   3  14     4816.76     4769.66     73.40 o 
   3   3  14       15.83       15.94      6.27 o 
   5   3  14     2608.21     2518.37     73.37 o 
   7   3  14     1094.11     1094.93     38.77 o 
   9   3  14       13.71        6.60      6.08 o 
  11   3  14      822.08      748.37     31.30 o 
  13   3  14       53.01       53.12     21.63 o 
  15   3  14      462.48      518.50     60.86 o 
 -20   4  14      353.94      400.50     60.16 o 
 -18   4  14     1143.88     1251.02     67.69 o 
 -16   4  14      108.66       74.10     37.44 o 
 -14   4  14     1223.52     1290.73     63.61 o 
 -12   4  14      213.31      214.28     14.80 o 
 -10   4  14      275.27      263.20     16.02 o 
  -8   4  14     2015.32     1932.40     42.65 o 
  -6   4  14     4059.04     4061.60     64.66 o 
  -4   4  14     1430.29     1453.75     35.78 o 
  -2   4  14      333.64      400.27     27.02 o 
   0   4  14      205.11      223.58     19.98 o 
   2   4  14     2364.04     2146.86     58.05 o 
   4   4  14        9.07        8.61      6.49 o 
   6   4  14     1581.17     1639.17     42.92 o 
   8   4  14       12.06       11.38      9.73 o 
  10   4  14      587.03      597.13     37.31 o 
  12   4  14      279.17      268.95     44.86 o 
  14   4  14      227.14      233.40     43.14 o 
 -19   5  14        3.52        3.17     24.68 o 
 -17   5  14        0.63      -10.28     19.73 o 
 -15   5  14        3.65      -20.57     13.71 o 
 -13   5  14       85.72       90.94     20.46 o 
 -11   5  14        0.74        1.86     12.46 o 
  -9   5  14     1447.31     1425.34     37.89 o 
  -7   5  14     1999.11     1929.66     44.53 o 
  -5   5  14      690.56      660.78     26.09 o 
  -3   5  14      198.59      216.91     26.50 o 
  -1   5  14        4.05       -5.75      6.61 o 
   1   5  14     1091.75     1075.03     41.81 o 
   3   5  14       80.47       76.33     11.75 o 
   5   5  14     1651.40     1812.62     64.52 o 
   7   5  14     1781.08     1658.04     61.87 o 
   9   5  14     1032.20     1038.46     49.20 o 
  11   5  14      781.08      797.33     74.80 o 
 -16   6  14       24.69       11.85     13.87 o 
 -14   6  14       95.47       74.53     21.04 o 
 -12   6  14      141.17      134.77     23.80 o 
 -10   6  14        0.08       -6.91     14.86 o 
  -8   6  14      186.22      166.35     24.13 o 
  -6   6  14       10.54        0.31     10.05 o 
  -4   6  14     1647.56     1483.97     59.10 o 
  -2   6  14        2.52       -1.87      7.05 o 
   0   6  14      505.59      581.25     57.56 o 
   2   6  14      650.06      729.89     43.68 o 
   4   6  14     1204.39     1229.36     56.34 o 
   6   6  14       12.34       27.30     11.68 o 
   8   6  14       28.13       29.85     24.50 o 
  10   6  14     1479.10     1420.62    101.62 o 
 -13   7  14        0.13       -0.49     18.58 o 
 -11   7  14       50.80       43.53     29.23 o 
  -9   7  14      838.91      686.55     48.13 o 
  -7   7  14     1506.21     1363.70     64.74 o 
  -5   7  14      680.17      662.66     43.20 o 
  -3   7  14     2567.52     2573.25     84.17 o 
  -1   7  14     1192.46     1197.18     58.09 o 
   1   7  14     1164.96     1159.27     57.53 o 
   3   7  14      305.13      285.35     29.97 o 
   5   7  14      106.59      106.33     20.02 o 
   7   7  14      447.70      428.43     54.89 o 
 -10   8  14       57.76       38.52     19.92 o 
  -8   8  14     1027.13      972.79     58.01 o 
  -6   8  14      185.31      111.49     37.16 o 
  -4   8  14     1820.77     1775.80    121.18 o 
  -2   8  14       56.37       28.43     12.66 o 
   0   8  14      637.94      604.13     43.88 o 
   2   8  14     2156.32     2091.45     98.41 o 
   4   8  14       18.25        6.76     16.16 o 
 -23   1  15       33.25       29.86     18.76 o 
 -21   1  15        1.52       12.68      9.52 o 
 -19   1  15      312.76      303.18     24.48 o 
 -17   1  15      638.46      557.85     24.73 o 
 -15   1  15        1.93        7.57      5.56 o 
 -13   1  15      256.87      239.70     14.06 o 
 -11   1  15      956.43     1023.26     27.50 o 
  -9   1  15       12.39       19.40      5.49 o 
  -7   1  15       20.25       25.58      5.62 o 
  -5   1  15     3265.73     3471.88     47.60 o 
  -3   1  15      441.33      481.19     19.97 o 
  -1   1  15     3766.87     3759.31     64.10 o 
   1   1  15      394.39      470.14     23.26 o 
   3   1  15      761.99      731.25     29.60 o 
   5   1  15     2139.21     2094.35     62.29 o 
   7   1  15      192.46      184.98     27.27 o 
   9   1  15       58.90       55.95     11.30 o 
  11   1  15        0.32      -14.30      9.53 o 
  13   1  15      150.83      108.54     17.80 o 
  15   1  15      106.77       73.50     16.03 o 
 -22   2  15       32.07       31.76     17.95 o 
 -20   2  15      423.67      431.95     34.87 o 
 -18   2  15     1785.28     1807.89     75.05 o 
 -16   2  15      266.73      280.68     19.20 o 
 -14   2  15      765.38      730.11     29.86 o 
 -12   2  15       22.55        8.76      5.05 o 
 -10   2  15     2034.59     1948.28     36.76 o 
  -8   2  15     1457.88     1617.63     30.84 o 
  -6   2  15       68.86       71.76      7.17 o 
  -4   2  15      216.25      256.80     15.89 o 
  -2   2  15        8.03        5.59      4.65 o 
   0   2  15        0.83        3.66      4.94 o 
   2   2  15      222.24      244.28     28.35 o 
   4   2  15      851.82      905.45     41.32 o 
   6   2  15     2549.86     2336.51     92.11 o 
   8   2  15     1399.00     1587.90     78.59 o 
  10   2  15      193.85      172.88     15.96 o 
  12   2  15        4.10       13.31      9.15 o 
  14   2  15       16.70       37.21     13.39 o 
  16   2  15       86.94      129.39     30.93 o 
 -21   3  15        1.73       26.98     20.20 o 
 -19   3  15       54.80       63.48     18.64 o 
 -17   3  15     1009.23     1139.87     66.98 o 
 -15   3  15        0.39        1.41      5.87 o 
 -13   3  15     2426.28     2411.81     45.17 o 
 -11   3  15      310.03      323.51     17.18 o 
  -9   3  15       87.35       82.37      8.74 o 
  -7   3  15     2832.34     2900.53     44.93 o 
  -5   3  15       84.61       84.08      9.56 o 
  -3   3  15      148.26      204.22     13.63 o 
  -1   3  15     3039.72     3029.94     72.13 o 
   1   3  15      420.89      403.22     26.54 o 
   3   3  15      135.25      167.51     33.12 o 
   5   3  15     1046.80     1009.43     40.99 o 
   7   3  15     7473.96     7886.85    170.07 o 
   9   3  15     2637.29     2693.88     84.74 o 
  11   3  15      601.45      650.18     30.04 o 
  13   3  15        7.25       14.02     12.87 o 
 -20   4  15      173.60      202.05     44.69 o 
 -18   4  15        3.37       -0.46     13.56 o 
 -16   4  15        5.81        1.96     12.85 o 
 -14   4  15     2403.39     2075.96     80.48 o 
 -12   4  15      200.24      200.14     17.52 o 
 -10   4  15      762.32      730.98     31.97 o 
  -8   4  15     3555.41     3382.36     57.98 o 
  -6   4  15      297.46      296.05     20.43 o 
  -4   4  15       17.61       32.21      8.17 o 
  -2   4  15     4300.29     4178.07     87.97 o 
   0   4  15      732.44      784.62     56.72 o 
   2   4  15       58.90       88.54     31.75 o 
   4   4  15      758.08      718.33     34.01 o 
   6   4  15     4276.40     4461.96     73.97 o 
   8   4  15      520.91      478.46     33.78 o 
  10   4  15     1847.77     2015.61     70.07 o 
  12   4  15     1279.89     1319.18     95.02 o 
 -19   5  15      899.15      962.68     93.22 o 
 -17   5  15       30.39       21.97     17.08 o 
 -15   5  15      671.08      662.64     49.96 o 
 -13   5  15      627.65      644.54     47.29 o 
 -11   5  15      447.17      414.11     66.72 o 
  -9   5  15      380.09      404.15     34.02 o 
  -7   5  15      698.49      654.72     30.91 o 
  -5   5  15     5172.39     5025.99    108.44 o 
  -3   5  15     2475.10     2507.06     84.24 o 
  -1   5  15     2105.74     2075.57     62.18 o 
   1   5  15     3610.02     3681.56    196.41 o 
   3   5  15     1721.09     1727.18     89.05 o 
   5   5  15     6839.86     6972.98    228.73 o 
   7   5  15      157.66      117.94     18.40 o 
   9   5  15       94.26      107.66     17.72 o 
  11   5  15     2036.29     2032.93    120.32 o 
 -16   6  15       57.28       56.17     23.55 o 
 -14   6  15     2232.39     2303.92     93.57 o 
 -12   6  15      570.67      559.62     44.66 o 
 -10   6  15      993.11      949.24     56.10 o 
  -8   6  15       43.69       54.67     14.60 o 
  -6   6  15     1250.41     1283.06    115.39 o 
  -4   6  15      116.68      126.09     33.47 o 
  -2   6  15     1657.34     1633.33     98.86 o 
   0   6  15      186.90      156.58     31.91 o 
   2   6  15      322.98      372.94     32.36 o 
   4   6  15      240.44      273.36     28.00 o 
   6   6  15     1013.58     1042.63     52.72 o 
   8   6  15       60.48       60.14     25.64 o 
 -13   7  15     1346.35     1328.74     95.39 o 
 -11   7  15        0.40       13.06     11.86 o 
  -9   7  15       63.99       63.97     19.60 o 
  -7   7  15      653.19      728.28     48.13 o 
  -5   7  15      282.50      287.13     28.96 o 
  -3   7  15      786.60      810.28     77.17 o 
  -1   7  15      496.95      554.87     41.43 o 
   1   7  15      210.64      190.91     25.78 o 
   3   7  15       79.63       86.88     21.21 o 
   5   7  15       25.66       45.11     28.19 o 
   7   7  15      538.85      591.00     65.66 o 
  -6   8  15      381.62      396.97     62.34 o 
  -4   8  15      248.94      278.91     49.17 o 
  -2   8  15       12.73       19.73     15.57 o 
   0   8  15      239.14      234.78     29.41 o 
   2   8  15       29.94        0.41     41.70 o 
 -22   0  16     1251.54     1293.98     96.28 o 
 -20   0  16      413.04      426.90     32.86 o 
 -18   0  16     1088.53      997.23     48.87 o 
 -16   0  16     7107.46     6882.82    123.37 o 
 -14   0  16     1091.59     1105.18     48.52 o 
 -12   0  16      197.49      156.78     16.02 o 
 -10   0  16     2410.24     2363.78     66.25 o 
  -8   0  16     7442.43     7544.91     95.58 o 
  -6   0  16      134.59      225.95     20.65 o 
  -4   0  16        7.66       22.41      8.98 o 
  -2   0  16     5526.89     5628.74    140.43 o 
   0   0  16     3564.88     3414.06    110.41 o 
   2   0  16     1259.76     1222.64     66.23 o 
   4   0  16    24883.01    25403.03    312.63 o 
   6   0  16       65.05       32.77     14.69 o 
   8   0  16        4.78       34.03     16.94 o 
  10   0  16      140.84      140.80     26.61 o 
  12   0  16     2668.73     2684.23    115.80 o 
  14   0  16       15.24       10.09     13.40 o 
  16   0  16      200.49      231.61     39.69 o 
 -21   1  16     2093.14     2142.85    103.20 o 
 -19   1  16      124.27      112.89     16.19 o 
 -17   1  16      101.38       75.07     10.03 o 
 -15   1  16        0.68       -6.78      5.91 o 
 -13   1  16     4870.92     4705.16     67.35 o 
 -11   1  16      590.87      686.34     23.37 o 
  -9   1  16       17.19        2.62      5.37 o 
  -7   1  16     4409.01     4321.45     50.64 o 
  -5   1  16      374.35      330.05     14.32 o 
  -3   1  16      694.22      660.30     23.97 o 
  -1   1  16    11936.20    12076.64    122.26 o 
   1   1  16       21.51       23.38      7.62 o 
   3   1  16     3770.35     3630.21    140.89 o 
   5   1  16     3508.34     3471.16     83.21 o 
   7   1  16      135.62      127.53     25.24 o 
   9   1  16     1425.65     1415.14     56.96 o 
  11   1  16     1060.93     1088.06     51.06 o 
  13   1  16       95.76       83.50     16.28 o 
  15   1  16      474.92      476.86     37.80 o 
 -22   2  16      590.90      491.74     39.19 o 
 -20   2  16     3346.76     3524.53    106.87 o 
 -18   2  16      189.45      167.33     25.25 o 
 -16   2  16      422.48      525.94     29.17 o 
 -14   2  16      229.23      242.78     15.91 o 
 -12   2  16       78.87      110.73     11.35 o 
 -10   2  16      646.08      567.27     23.05 o 
  -8   2  16     4425.92     4595.61     57.31 o 
  -6   2  16      751.51      813.10     24.06 o 
  -4   2  16     2374.88     2720.54     51.74 o 
  -2   2  16       62.88       75.42      8.30 o 
   0   2  16     2774.61     2695.54     56.48 o 
   2   2  16     2173.31     1986.71     61.31 o 
   4   2  16      589.33      522.25     44.95 o 
   6   2  16     1499.76     1406.17     73.92 o 
   8   2  16     1678.56     1678.84     84.67 o 
  10   2  16      668.70      649.67     31.12 o 
  12   2  16      853.54      921.56     53.11 o 
  14   2  16      142.09      133.81     20.55 o 
 -21   3  16      110.98       72.46     24.65 o 
 -19   3  16       53.35       54.00     16.64 o 
 -17   3  16        8.38       16.77     15.68 o 
 -15   3  16      695.91      690.21     36.50 o 
 -13   3  16       33.94       20.79      6.49 o 
 -11   3  16     1193.67     1279.23     34.52 o 
  -9   3  16     3511.52     3342.66     55.38 o 
  -7   3  16     1119.41     1075.90     31.70 o 
  -5   3  16      369.80      396.04     19.29 o 
  -3   3  16     3813.99     3695.91     57.67 o 
  -1   3  16     1395.60     1283.77     40.13 o 
   1   3  16      155.86      153.09     17.86 o 
   3   3  16     1161.28     1064.27     43.60 o 
   5   3  16       82.75      100.13     14.23 o 
   7   3  16        0.86        2.27      9.06 o 
   9   3  16       37.66       49.32     12.93 o 
  11   3  16       15.97        9.22      6.74 o 
  13   3  16      372.95      467.79     58.45 o 
 -20   4  16      726.67      691.83     76.01 o 
 -18   4  16       49.80       28.47     15.83 o 
 -16   4  16       11.94       15.62     13.99 o 
 -14   4  16       50.89       48.89     16.70 o 
 -12   4  16      891.87      863.38     43.39 o 
 -10   4  16     2072.82     1898.99     52.37 o 
  -8   4  16      230.08      189.78     19.96 o 
  -6   4  16     1249.71     1147.70     42.88 o 
  -4   4  16      652.41      668.03     38.17 o 
  -2   4  16     2869.22     2783.21     73.59 o 
   0   4  16       62.75       57.06     12.31 o 
   2   4  16     2707.58     2643.54     68.34 o 
   4   4  16        8.93       19.40      7.88 o 
   6   4  16     1355.82     1327.30    104.01 o 
   8   4  16     2530.89     2389.96     76.07 o 
  10   4  16       30.47       29.65     23.15 o 
  12   4  16      340.94      380.35     53.95 o 
 -17   5  16      167.23      170.53     50.09 o 
 -15   5  16        0.05        2.48     21.94 o 
 -13   5  16       11.73       15.07     13.10 o 
 -11   5  16       23.17       31.39     16.01 o 
  -9   5  16       10.00        7.64      7.03 o 
  -7   5  16      389.57      468.16     35.78 o 
  -5   5  16     2334.46     2388.00    116.28 o 
  -3   5  16      358.91      333.20     27.54 o 
  -1   5  16      261.49      244.59     22.50 o 
   1   5  16      786.77      739.06     37.04 o 
   3   5  16     1022.44     1020.99     69.77 o 
   5   5  16      930.07      878.87     47.54 o 
   7   5  16      112.69      108.84     18.35 o 
   9   5  16      360.76      345.43     30.60 o 
  11   5  16        9.10       19.14     19.29 o 
 -16   6  16     1050.38      985.05     86.42 o 
 -14   6  16       94.02       83.42     45.00 o 
 -12   6  16       41.80       56.77     18.03 o 
 -10   6  16      689.86      606.13     54.40 o 
  -8   6  16       15.96       11.97     13.23 o 
  -6   6  16     3097.22     3160.55    124.55 o 
  -4   6  16       56.68       56.73     24.13 o 
  -2   6  16       63.80       99.63     29.67 o 
   0   6  16     2893.30     2753.90    125.60 o 
   2   6  16      124.65       97.80     18.67 o 
   4   6  16      443.02      480.32     47.80 o 
   6   6  16       12.09       18.69     11.67 o 
   8   6  16      653.17      759.38     74.48 o 
 -13   7  16      104.59      110.53     32.90 o 
 -11   7  16        0.16       12.23     12.47 o 
  -9   7  16      168.55      174.58     26.95 o 
  -7   7  16       62.64       84.34     19.11 o 
  -5   7  16       14.33       33.86     27.42 o 
  -3   7  16       18.53       25.81     20.34 o 
  -1   7  16      221.04      167.46     24.67 o 
   1   7  16     1411.99     1399.64     65.32 o 
   3   7  16      381.35      397.05     37.52 o 
   5   7  16      588.50      620.79     44.17 o 
  -6   8  16      383.56      385.68     60.47 o 
  -4   8  16      234.68      222.15     45.62 o 
  -2   8  16      322.26      289.38     33.88 o 
   0   8  16      542.69      483.99     40.83 o 
 -21   1  17        6.70       10.59     10.77 o 
 -19   1  17      314.07      293.58     24.44 o 
 -17   1  17        5.05        4.87      6.61 o 
 -15   1  17       23.18        9.78      6.82 o 
 -13   1  17     2379.56     2468.72     50.10 o 
 -11   1  17      899.40      854.55     29.26 o 
  -9   1  17      668.05      723.99     29.99 o 
  -7   1  17       18.13       14.77      7.02 o 
  -5   1  17     1950.97     1838.76     34.02 o 
  -3   1  17        1.76        4.81      5.34 o 
  -1   1  17     1471.13     1460.94     42.29 o 
   1   1  17      327.77      358.12     27.24 o 
   3   1  17     3206.35     2984.89     79.19 o 
   5   1  17     2590.95     2596.24     74.36 o 
   7   1  17      924.76      811.72     60.20 o 
   9   1  17       21.99       11.66     13.39 o 
  11   1  17       17.61       24.00     11.33 o 
  13   1  17      290.69      291.09     29.10 o 
  15   1  17      753.90      846.24     50.57 o 
 -22   2  17      151.77      159.17     34.47 o 
 -20   2  17       87.90      140.21     33.15 o 
 -18   2  17      567.52      571.60     44.38 o 
 -16   2  17     1240.67     1149.82     40.10 o 
 -14   2  17       10.01        7.56      7.17 o 
 -12   2  17       54.17       43.99      8.47 o 
 -10   2  17     2950.79     2725.22     51.41 o 
  -8   2  17       10.39        9.51      6.36 o 
  -6   2  17       88.72      110.42     12.78 o 
  -4   2  17     3342.03     3451.77     56.84 o 
  -2   2  17       88.58       93.61     11.85 o 
   0   2  17     1909.02     1804.02     47.71 o 
   2   2  17       53.72       42.58     11.69 o 
   4   2  17     2224.37     2172.31     92.70 o 
   6   2  17        9.45       -0.89     10.04 o 
   8   2  17     1164.60     1249.07     75.18 o 
  10   2  17      136.69       94.24     13.36 o 
  12   2  17      169.76      183.37     22.85 o 
  14   2  17       42.34       35.71     13.59 o 
 -21   3  17     1326.17     1284.92     96.97 o 
 -19   3  17      282.05      239.88     34.58 o 
 -17   3  17      201.96      189.87     26.79 o 
 -15   3  17      118.99      144.63     23.43 o 
 -13   3  17      474.97      487.50     22.33 o 
 -11   3  17     1025.02     1073.55     32.75 o 
  -9   3  17      430.15      478.88     22.14 o 
  -7   3  17     5982.57     5869.77     75.67 o 
  -5   3  17        6.03        6.55      7.19 o 
  -3   3  17     2815.48     2751.53     59.98 o 
  -1   3  17     6685.90     6853.27     94.49 o 
   1   3  17     1285.40     1239.09     49.71 o 
   3   3  17     2455.69     2560.79     69.20 o 
   5   3  17     1546.84     1469.85     53.43 o 
   7   3  17      419.87      385.59     41.08 o 
   9   3  17      884.23      986.31     50.90 o 
  11   3  17      244.82      235.10     19.45 o 
  13   3  17      117.59      151.39     33.97 o 
 -20   4  17     1756.71     1843.01    123.48 o 
 -18   4  17      204.75      200.58     30.18 o 
 -16   4  17     2391.52     2567.22     95.10 o 
 -14   4  17      573.31      597.06     44.84 o 
 -12   4  17      126.78      103.33     19.38 o 
 -10   4  17        0.24        1.30      9.92 o 
  -8   4  17     1474.74     1529.45     47.84 o 
  -6   4  17     1179.21     1092.33     78.24 o 
  -4   4  17     1069.52      971.09     71.74 o 
  -2   4  17       14.52       -1.72      8.27 o 
   0   4  17     2003.89     1963.18     61.95 o 
   2   4  17       53.38       91.86     14.55 o 
   4   4  17      593.85      547.68     64.47 o 
   6   4  17        0.91       -3.43     11.34 o 
   8   4  17      318.28      331.70     29.59 o 
  10   4  17      416.43      523.71     38.36 o 
 -17   5  17      109.73      104.83     22.99 o 
 -15   5  17     1188.79     1146.03     70.73 o 
 -13   5  17       34.39       20.77     15.26 o 
 -11   5  17      323.39      335.12     34.70 o 
  -9   5  17     2439.03     2481.56     85.64 o 
  -7   5  17      109.28       94.51     18.28 o 
  -5   5  17      389.04      395.31     51.02 o 
  -3   5  17     1116.16     1163.77     82.18 o 
  -1   5  17      157.00      149.91     18.54 o 
   1   5  17       65.45       31.65     18.01 o 
   3   5  17       96.55       83.13     21.91 o 
   5   5  17     2645.02     2769.91     86.74 o 
   7   5  17      263.05      270.73     27.76 o 
   9   5  17     1148.57     1164.62     76.97 o 
 -16   6  17      256.90      227.41     43.93 o 
 -14   6  17     1152.31     1340.21     73.77 o 
 -12   6  17       31.83       31.57     13.98 o 
 -10   6  17     2064.37     2075.49     83.51 o 
  -8   6  17     1205.94     1265.44     63.10 o 
  -6   6  17     1833.90     1781.71     71.06 o 
  -4   6  17      291.57      264.02     44.38 o 
  -2   6  17     1394.50     1408.34     94.01 o 
   0   6  17      811.02      734.43     67.03 o 
   2   6  17      659.49      668.54     61.48 o 
   4   6  17        1.48        8.45     10.53 o 
   6   6  17     1711.22     1688.18     69.29 o 
   8   6  17     1955.11     2200.36    127.06 o 
 -11   7  17        0.07       56.21     25.86 o 
  -9   7  17     1357.46     1332.72     68.40 o 
  -7   7  17     1952.01     1904.26    114.26 o 
  -5   7  17      366.16      383.05     56.24 o 
  -3   7  17     1589.56     1611.62    108.18 o 
  -1   7  17     1011.31     1133.90     60.08 o 
   1   7  17       55.01       50.91     21.63 o 
   3   7  17     6147.63     6148.84    162.66 o 
   5   7  17       76.65       76.88     36.23 o 
  -4   8  17     1132.18     1280.22    103.81 o 
 -22   0  18     5576.02     5864.09    207.03 o 
 -20   0  18        7.97       -0.30     10.04 o 
 -18   0  18       83.27      170.88     30.90 o 
 -16   0  18     2453.75     2620.71     79.48 o 
 -14   0  18      656.36      533.29     35.53 o 
 -12   0  18     7335.67     7021.22    165.47 o 
 -10   0  18     6988.12     6997.17    164.62 o 
  -8   0  18      509.37      611.35     48.20 o 
  -6   0  18      584.01      597.36     47.51 o 
  -4   0  18     1607.74     1592.40     76.98 o 
  -2   0  18     5614.08     5332.73    140.96 o 
   0   0  18     2464.07     2250.46     93.59 o 
   2   0  18      588.71      557.11     48.94 o 
   4   0  18     8511.86     7812.41    185.76 o 
   6   0  18     6175.20     5857.06    163.33 o 
   8   0  18      769.67      752.75     61.34 o 
  10   0  18      220.21      168.88     31.10 o 
  12   0  18      253.89      226.94     36.76 o 
  14   0  18     2201.02     2308.60    117.24 o 
 -21   1  18      249.96      286.15     41.95 o 
 -19   1  18      303.59      293.99     24.97 o 
 -17   1  18       45.93       44.15     10.58 o 
 -15   1  18      739.41      694.40     32.42 o 
 -13   1  18      194.27      186.38     15.17 o 
 -11   1  18     1538.17     1452.89     38.86 o 
  -9   1  18     1073.06      933.28     35.20 o 
  -7   1  18     1081.56     1060.00     37.04 o 
  -5   1  18     1168.12     1112.48     46.08 o 
  -3   1  18     6813.75     6845.77    113.71 o 
  -1   1  18      103.45       93.04     14.91 o 
   1   1  18     4821.02     4759.42     97.98 o 
   3   1  18      291.11      352.97     27.92 o 
   5   1  18      982.25      979.24     47.39 o 
   7   1  18      695.51      681.75     56.77 o 
   9   1  18     1033.95     1089.51     73.23 o 
  11   1  18      894.69      841.84     63.13 o 
  13   1  18      647.47      698.58     44.73 o 
 -20   2  18      307.73      340.12     52.93 o 
 -18   2  18      767.92      723.39     48.90 o 
 -16   2  18      723.04      743.86     33.40 o 
 -14   2  18     2115.14     1962.09     59.81 o 
 -12   2  18     4359.48     4082.82     65.17 o 
 -10   2  18     4878.20     4696.40     69.03 o 
  -8   2  18      301.38      290.48     20.13 o 
  -6   2  18       91.38       95.23     12.89 o 
  -4   2  18    13339.56    13580.00    208.23 o 
  -2   2  18      115.23      101.23     16.05 o 
   0   2  18      147.52      105.68     12.98 o 
   2   2  18     6859.04     6548.09    118.87 o 
   4   2  18     1971.97     1941.58     91.02 o 
   6   2  18     1832.75     1584.40     84.03 o 
   8   2  18       83.84       97.65     23.52 o 
  10   2  18     2061.86     2100.65     68.27 o 
  12   2  18       37.11       29.77     20.96 o 
  14   2  18        3.49      -28.72     19.15 o 
 -21   3  18        4.45       32.23     18.77 o 
 -19   3  18       22.74        7.59     24.91 o 
 -17   3  18       30.35       47.72     16.31 o 
 -15   3  18     1955.55     2098.68     55.52 o 
 -13   3  18       11.13        4.11      8.83 o 
 -11   3  18        0.39        2.40      5.72 o 
  -9   3  18     1390.00     1294.80     36.90 o 
  -7   3  18      877.32      832.71     44.98 o 
  -5   3  18      487.75      400.95     46.35 o 
  -3   3  18     3101.50     3139.73     82.93 o 
  -1   3  18      405.48      360.43     29.48 o 
   1   3  18     1230.33     1168.32     48.81 o 
   3   3  18     3226.36     3184.86     80.10 o 
   5   3  18      120.21      104.42     20.88 o 
   7   3  18     1118.87     1206.58     74.78 o 
   9   3  18      516.26      484.88     37.28 o 
  11   3  18       50.63       93.27     17.92 o 
 -18   4  18      717.15      829.44     76.76 o 
 -16   4  18      166.81      123.46     24.01 o 
 -14   4  18      367.21      407.93     42.86 o 
 -12   4  18        3.38        7.85     11.07 o 
 -10   4  18       22.42       34.93      9.25 o 
  -8   4  18     2550.95     2443.61     80.77 o 
  -6   4  18      754.58      742.65     65.65 o 
  -4   4  18      184.27      207.82     35.82 o 
  -2   4  18     4434.93     4335.10    148.32 o 
   0   4  18     1028.57      979.70     45.46 o 
   2   4  18      210.95      229.66     22.18 o 
   4   4  18      550.47      605.24     53.72 o 
   6   4  18     1093.48      981.27     67.52 o 
   8   4  18       33.38       60.99     14.31 o 
  10   4  18     1152.73     1212.06     96.58 o 
 -17   5  18      225.41      200.37     43.92 o 
 -15   5  18       68.79       52.69     24.30 o 
 -13   5  18       46.94       42.25     15.55 o 
 -11   5  18       67.51       66.12     23.42 o 
  -9   5  18        0.52      -10.45     13.69 o 
  -7   5  18     1147.66     1174.43     57.33 o 
  -5   5  18     1401.09     1482.29     95.93 o 
  -3   5  18      284.90      268.45     41.73 o 
  -1   5  18     1524.51     1452.80     90.41 o 
   1   5  18     1169.59     1198.96     80.70 o 
   3   5  18      626.17      570.78     54.60 o 
   5   5  18      235.38      187.22     37.94 o 
   7   5  18      444.02      456.00     36.77 o 
   9   5  18        2.33      -10.04      9.51 o 
 -14   6  18      278.16      315.04     37.34 o 
 -12   6  18        2.39        9.96     12.01 o 
 -10   6  18       37.62       25.70     14.88 o 
  -8   6  18      148.30      145.71     23.98 o 
  -6   6  18        1.79       41.85     27.13 o 
  -4   6  18       94.38      146.04     34.70 o 
  -2   6  18       17.50       44.98     23.21 o 
   0   6  18      978.91      992.20     78.22 o 
   2   6  18      251.05      223.99     37.01 o 
   4   6  18      195.83      169.43     24.36 o 
   6   6  18       65.07       95.83     28.48 o 
 -11   7  18        0.06      -27.82     20.81 o 
  -9   7  18       10.63      -12.47     12.49 o 
  -7   7  18        4.26       12.37     12.15 o 
  -5   7  18        8.73        2.78     20.83 o 
  -3   7  18        1.73       16.17     17.87 o 
  -1   7  18      108.83      132.33     35.62 o 
   1   7  18      257.90      242.74     28.87 o 
   3   7  18       58.31      119.50     22.76 o 
 -21   1  19        8.27       33.56     13.62 o 
 -19   1  19      158.81      154.69     23.80 o 
 -17   1  19       72.50       67.54     11.99 o 
 -15   1  19      174.99      144.27     15.45 o 
 -13   1  19       52.49       48.07     10.71 o 
 -11   1  19      931.75     1003.44     45.36 o 
  -9   1  19     1165.19     1079.47     47.08 o 
  -7   1  19     2417.08     2393.41     69.30 o 
  -5   1  19      256.98      306.48     25.85 o 
  -3   1  19     7497.34     7275.07    120.48 o 
  -1   1  19       38.40       37.20     25.40 o 
   1   1  19     3348.39     3359.14     85.46 o 
   3   1  19      241.29      186.07     26.08 o 
   5   1  19      126.89      192.54     22.99 o 
   7   1  19      441.96      345.38     42.17 o 
   9   1  19       20.32        5.96     13.95 o 
  11   1  19      108.73      165.55     22.56 o 
  13   1  19      335.82      350.59     33.54 o 
 -20   2  19        1.85      -12.29     19.46 o 
 -18   2  19      527.50      519.60     72.91 o 
 -16   2  19     2059.84     2059.46     56.87 o 
 -14   2  19     1751.41     1742.52     51.94 o 
 -12   2  19      479.28      450.33     22.82 o 
 -10   2  19     2143.24     2160.32     67.45 o 
  -8   2  19     1478.05     1505.43     56.30 o 
  -6   2  19     2356.94     2277.05     69.58 o 
  -4   2  19       86.19       90.34     31.87 o 
  -2   2  19     1034.18     1051.65     51.40 o 
   0   2  19      512.50      453.00     32.24 o 
   2   2  19     6536.36     6225.73    118.82 o 
   4   2  19     1086.47      979.47     66.57 o 
   6   2  19      565.57      539.23     51.00 o 
   8   2  19      399.28      395.09     46.17 o 
  10   2  19       21.67       10.05      6.79 o 
  12   2  19      253.17      282.95     29.22 o 
 -19   3  19      371.83      337.19     37.12 o 
 -17   3  19       49.53       66.03     18.27 o 
 -15   3  19      277.53      278.12     24.26 o 
 -13   3  19       36.48       29.61      8.97 o 
 -11   3  19     1028.52     1157.52     38.26 o 
  -9   3  19      780.26      719.75     33.61 o 
  -7   3  19     4225.27     4288.79     97.80 o 
  -5   3  19        1.83       -3.21      7.54 o 
  -3   3  19      435.34      392.00     31.21 o 
  -1   3  19        3.87       17.74     10.92 o 
   1   3  19       10.62       21.08     15.18 o 
   3   3  19     1059.71     1274.22     77.17 o 
   5   3  19        5.33        6.45     12.00 o 
   7   3  19      467.64      467.71     48.09 o 
   9   3  19     1119.33     1236.11     60.13 o 
  11   3  19        6.92       22.11     11.33 o 
 -18   4  19      485.82      404.81     40.61 o 
 -16   4  19      160.45      235.26     31.54 o 
 -14   4  19      381.66      334.77     35.87 o 
 -12   4  19     2586.76     2341.69     86.47 o 
 -10   4  19      800.44      805.70     55.50 o 
  -8   4  19     2590.61     2462.07     82.67 o 
  -6   4  19      277.95      293.67     42.74 o 
  -4   4  19     1706.00     1693.25     96.87 o 
  -2   4  19     5418.28     5416.20    170.25 o 
   0   4  19       90.65       71.89     24.27 o 
   2   4  19        0.36        4.84     15.96 o 
   4   4  19      452.28      466.81     48.77 o 
   6   4  19     2018.98     1877.67     95.70 o 
   8   4  19      449.52      525.06     39.27 o 
  10   4  19       14.04       37.05     13.39 o 
 -17   5  19      547.96      574.11     75.49 o 
 -15   5  19      155.78      158.09     27.79 o 
 -13   5  19      173.73      157.21     27.04 o 
 -11   5  19       74.74       96.12     20.31 o 
  -9   5  19     2827.12     2662.91     90.92 o 
  -7   5  19       28.35       44.08     23.77 o 
  -5   5  19     1924.85     2009.62    112.85 o 
  -3   5  19     2429.53     2292.85    117.06 o 
  -1   5  19      168.40      141.63     30.42 o 
   1   5  19     3527.47     3564.00    140.92 o 
   3   5  19     1133.42     1119.93     77.57 o 
   5   5  19        5.59        4.15     11.65 o 
   7   5  19     1525.63     1716.38    164.39 o 
 -14   6  19        5.35       11.58     14.01 o 
 -12   6  19      352.61      341.03     61.75 o 
 -10   6  19     1029.74     1040.72     60.78 o 
  -8   6  19      768.29      750.57     49.98 o 
  -6   6  19     1504.27     1483.36    105.02 o 
  -4   6  19      229.87      191.67     39.40 o 
  -2   6  19     2822.05     2759.38    134.64 o 
   0   6  19     1355.57     1314.76     90.79 o 
   2   6  19     1533.94     1560.31     97.87 o 
   4   6  19       19.08       29.34     11.53 o 
   6   6  19      149.35      140.42     22.52 o 
 -11   7  19     1037.09      984.33     81.45 o 
  -9   7  19       39.03       28.37     21.75 o 
  -7   7  19      179.49      174.21     40.26 o 
  -5   7  19      907.72      931.05     87.30 o 
  -3   7  19       23.77       12.57     17.37 o 
  -1   7  19       78.75      100.55     32.01 o 
   1   7  19      151.91      106.19     19.92 o 
   3   7  19     4018.60     4209.69    119.16 o 
 -20   0  20        0.18       71.61     25.88 o 
 -18   0  20      609.58      610.29     41.31 o 
 -16   0  20     6001.05     5618.78    159.27 o 
 -14   0  20     6545.24     6246.79    166.71 o 
 -12   0  20     7539.49     7496.23    179.92 o 
 -10   0  20      836.00      790.76     58.40 o 
  -8   0  20      372.32      341.47     38.87 o 
  -6   0  20    30460.91    29693.16    348.52 o 
  -4   0  20      202.10      197.55     29.93 o 
  -2   0  20     3096.89     2797.75    108.85 o 
   0   0  20     1342.46     1366.90     78.11 o 
   2   0  20     8876.86     8635.70    201.32 o 
   4   0  20     4474.26     3708.77    135.51 o 
   6   0  20      336.30      403.85     46.37 o 
   8   0  20     3106.90     3287.62    134.80 o 
  10   0  20      133.86      113.63     26.01 o 
  12   0  20       75.28      133.23     29.94 o 
 -21   1  20        5.44      -22.09     37.02 o 
 -19   1  20      448.47      458.24     65.53 o 
 -17   1  20      442.10      480.53     28.68 o 
 -15   1  20      694.00      680.67     33.57 o 
 -13   1  20     1590.73     1658.26     60.36 o 
 -11   1  20      817.21      767.61     41.23 o 
  -9   1  20     1121.49     1153.35     49.99 o 
  -7   1  20     1184.37     1105.88     48.69 o 
  -5   1  20     3191.42     3102.98     98.77 o 
  -3   1  20     1336.67     1243.33     65.97 o 
  -1   1  20     3805.57     3513.84     88.29 o 
   1   1  20      319.65      363.77     29.85 o 
   3   1  20     1574.75     1628.45     62.55 o 
   5   1  20      869.14      934.37     49.42 o 
   7   1  20      925.57      901.21     69.49 o 
   9   1  20     1309.72     1274.02     83.82 o 
  11   1  20      741.98      773.47     63.76 o 
  13   1  20     1642.91     1631.26    219.19 o 
 -20   2  20      157.89      191.23     27.67 o 
 -18   2  20      659.11      709.07     48.98 o 
 -16   2  20       69.78       83.86     17.43 o 
 -14   2  20     2570.01     2478.08     63.25 o 
 -12   2  20      927.91      945.68     51.43 o 
 -10   2  20     2641.83     2588.42     75.51 o 
  -8   2  20      139.93      119.73     18.18 o 
  -6   2  20     1149.08     1117.41     50.18 o 
  -4   2  20    10256.55    10102.41    205.04 o 
  -2   2  20     1736.34     1503.65     75.74 o 
   0   2  20     1132.77     1119.65     51.90 o 
   2   2  20     3901.69     3539.37     92.26 o 
   4   2  20     3018.07     2866.19    116.60 o 
   6   2  20       85.12      100.49     23.78 o 
   8   2  20      597.10      707.41     61.72 o 
  10   2  20       12.42        5.97      7.42 o 
  12   2  20     1054.36     1080.63     85.42 o 
 -19   3  20        5.05       25.03     16.39 o 
 -17   3  20      323.21      364.59     37.25 o 
 -15   3  20      356.15      325.68     23.96 o 
 -13   3  20      126.94      133.10     19.01 o 
 -11   3  20        9.13       -3.15      8.12 o 
  -9   3  20     3540.55     3318.73     87.80 o 
  -7   3  20      668.20      660.52     58.05 o 
  -5   3  20     3101.79     3175.83     87.38 o 
  -3   3  20      408.09      387.11     31.51 o 
  -1   3  20      173.41      144.89     25.49 o 
   1   3  20     2667.84     2573.59    111.79 o 
   3   3  20        0.33       -5.71     15.59 o 
   5   3  20       44.06       63.63     19.07 o 
   7   3  20      851.73     1045.10     73.86 o 
   9   3  20     1013.05      949.27     53.65 o 
  11   3  20       19.52       14.76     10.46 o 
 -18   4  20       20.86       19.18     22.84 o 
 -16   4  20     1161.30     1289.60    107.02 o 
 -14   4  20      217.95      272.96     32.34 o 
 -12   4  20     1809.01     1628.77     73.22 o 
 -10   4  20      168.04      188.70     26.17 o 
  -8   4  20      330.85      240.33     43.75 o 
  -6   4  20     1383.03     1329.09     90.72 o 
  -4   4  20       51.69      138.53     33.34 o 
  -2   4  20        0.01       -4.22     15.02 o 
   0   4  20     2706.03     2792.05    122.86 o 
   2   4  20      112.40      101.57     24.76 o 
   4   4  20        0.08        0.25     11.84 o 
   6   4  20       18.98       30.78     13.73 o 
   8   4  20      683.93      687.96     46.09 o 
  10   4  20       47.30       41.17     19.82 o 
 -15   5  20      118.16      188.63     28.91 o 
 -13   5  20       18.97        4.03     19.20 o 
 -11   5  20     2102.71     1983.70     82.42 o 
  -9   5  20      301.27      291.36     41.84 o 
  -7   5  20        5.50        7.15     16.31 o 
  -5   5  20      656.31      733.56     70.75 o 
  -3   5  20       12.01       42.61     22.74 o 
  -1   5  20      149.12      139.22     32.55 o 
   1   5  20       60.97       48.98     21.56 o 
   3   5  20        0.13       26.17     18.27 o 
   5   5  20       29.98       50.78     19.80 o 
   7   5  20       96.70      119.78     21.38 o 
 -14   6  20       71.32       45.76     22.05 o 
 -12   6  20       18.80       35.69     16.46 o 
 -10   6  20       68.07       48.33     17.20 o 
  -8   6  20       13.06       73.99     30.03 o 
  -6   6  20       48.27       50.20     27.21 o 
  -4   6  20      135.68      115.65     34.79 o 
  -2   6  20      263.57      186.76     38.66 o 
   0   6  20      133.00       88.56     28.03 o 
   2   6  20      124.06       82.15     25.49 o 
   4   6  20       67.37       55.67     16.83 o 
   6   6  20        8.48        4.99     12.67 o 
  -9   7  20      609.15      571.17     60.30 o 
  -7   7  20       28.62       59.97     29.40 o 
  -5   7  20       35.03      120.04     32.43 o 
  -3   7  20      281.46      353.47     53.39 o 
  -1   7  20       68.05       35.83     24.15 o 
   1   7  20       86.25       63.60     19.62 o 
 -19   1  21      154.98       92.03     18.83 o 
 -17   1  21     1117.86      997.25     41.74 o 
 -15   1  21      190.33      219.54     20.28 o 
 -13   1  21      589.89      691.56     40.77 o 
 -11   1  21      201.60      187.85     21.52 o 
  -9   1  21     5683.03     5533.96    111.57 o 
  -7   1  21       33.46       33.08     11.58 o 
  -5   1  21     3639.98     3393.21    122.14 o 
  -3   1  21      420.46      417.90     31.80 o 
  -1   1  21      152.24      150.51     32.36 o 
   1   1  21      517.60      368.71     37.51 o 
   3   1  21     1186.71     1247.41     56.32 o 
   5   1  21        6.48       34.91     12.16 o 
   7   1  21      652.06      657.09     60.93 o 
   9   1  21      872.52      959.94     74.88 o 
  11   1  21     2016.20     2316.82     83.38 o 
 -20   2  21        0.69        0.79     16.21 o 
 -18   2  21      247.02      267.27     31.87 o 
 -16   2  21       71.16       57.98     11.41 o 
 -14   2  21        0.06      -14.69      9.79 o 
 -12   2  21     1324.51     1388.27     57.18 o 
 -10   2  21     1787.79     1843.33     65.58 o 
  -8   2  21     1027.71      955.08     68.61 o 
  -6   2  21     1576.71     1605.55     61.91 o 
  -4   2  21     1654.98     1534.18     60.99 o 
  -2   2  21      166.23      206.87     24.00 o 
   0   2  21      575.28      532.10     77.61 o 
   2   2  21      230.72      179.30     22.83 o 
   4   2  21      362.06      270.74     37.88 o 
   6   2  21      314.26      333.89     43.57 o 
   8   2  21       37.84       26.58     14.95 o 
  10   2  21      247.09      314.67     25.17 o 
 -19   3  21      240.56      288.79     49.48 o 
 -17   3  21      128.71      123.61     23.41 o 
 -15   3  21        0.02       14.01      8.33 o 
 -13   3  21       45.86       49.59     11.15 o 
 -11   3  21      980.28      979.98     49.52 o 
  -9   3  21      744.72      819.80     45.18 o 
  -7   3  21      599.14      564.68     38.02 o 
  -5   3  21     2023.56     2247.46     75.09 o 
  -3   3  21     2124.79     1955.08     70.97 o 
  -1   3  21     5877.74     5724.12    121.59 o 
   1   3  21      413.89      350.44     43.55 o 
   3   3  21       17.18        7.14     12.14 o 
   5   3  21     1396.34     1385.33     85.57 o 
   7   3  21       17.78       16.89     14.79 o 
   9   3  21      100.82       91.56     19.46 o 
 -18   4  21     2330.35     2354.59    138.10 o 
 -16   4  21      343.06      324.49     36.84 o 
 -14   4  21      126.54      182.37     27.41 o 
 -12   4  21     2755.41     2653.20     69.29 o 
 -10   4  21     1245.97     1239.60     56.95 o 
  -8   4  21     4160.45     4056.97    162.35 o 
  -6   4  21      820.80      841.86     72.66 o 
  -4   4  21     2216.24     2123.25    112.47 o 
  -2   4  21      273.43      258.69     40.93 o 
   0   4  21     8808.99     8838.44    220.30 o 
   2   4  21      110.58       89.73     23.89 o 
   4   4  21      136.99      129.22     28.43 o 
   6   4  21      651.51      607.54     58.75 o 
   8   4  21        3.43        9.86      9.93 o 
 -15   5  21       13.68       15.97     15.10 o 
 -13   5  21     1407.26     1523.53     75.56 o 
 -11   5  21       49.89       74.20     20.00 o 
  -9   5  21      303.33      349.24     53.98 o 
  -7   5  21      360.04      328.47     49.48 o 
  -5   5  21      211.86      188.35     37.06 o 
  -3   5  21      636.86      477.81     56.83 o 
  -1   5  21      551.54      510.54     57.90 o 
   1   5  21     4136.30     4219.37    158.76 o 
   3   5  21      160.72      148.08     31.50 o 
   5   5  21      905.09      912.95     97.21 o 
   7   5  21      700.94      628.05     59.96 o 
 -12   6  21      568.14      596.55     65.29 o 
 -10   6  21       45.32       45.34     18.12 o 
  -8   6  21      321.66      367.68     55.65 o 
  -6   6  21      757.61      805.99     79.28 o 
  -4   6  21      549.95      588.96     67.54 o 
  -2   6  21       26.44        2.17     18.46 o 
   0   6  21       44.42       50.22     24.30 o 
   2   6  21      279.70      305.88     46.25 o 
   4   6  21      450.67      381.50     49.30 o 
  -3   7  21      510.34      602.74     68.45 o 
 -18   0  22      344.21      360.84     43.06 o 
 -16   0  22      432.06      337.51     42.30 o 
 -14   0  22       45.62       47.96     18.77 o 
 -12   0  22     7036.80     7285.98    185.47 o 
 -10   0  22       16.62       28.99     17.26 o 
  -8   0  22      733.22      757.53     59.96 o 
  -6   0  22    21550.32    20646.87    309.88 o 
  -4   0  22     2128.63     1896.02     94.58 o 
  -2   0  22     1869.74     1858.55     94.53 o 
   0   0  22      470.46      460.83     48.93 o 
   2   0  22     1034.64      827.48     67.12 o 
   4   0  22       73.11       39.96     17.38 o 
   6   0  22     1224.11     1302.58     87.11 o 
   8   0  22       20.19       43.21     18.50 o 
  10   0  22      865.01     1063.68     82.54 o 
 -19   1  22      446.22      411.43     37.70 o 
 -17   1  22        8.63       -3.05      7.51 o 
 -15   1  22      217.46      272.52     27.05 o 
 -13   1  22        0.64       -6.78     10.80 o 
 -11   1  22     4200.60     3966.86     97.26 o 
  -9   1  22     1301.93     1299.66    101.71 o 
  -7   1  22     2859.45     2854.87     82.25 o 
  -5   1  22        0.33       -1.71      9.61 o 
  -3   1  22       43.65       31.58     10.72 o 
  -1   1  22     3274.10     3341.60    123.50 o 
   1   1  22      176.85      188.08     25.28 o 
   3   1  22       13.84        9.60      9.07 o 
   5   1  22     1102.86     1167.43     58.11 o 
   7   1  22     1896.05     1771.66    101.71 o 
   9   1  22       70.85       48.11     20.58 o 
  11   1  22     2178.33     2280.32     84.26 o 
 -20   2  22       27.20      -11.51     16.56 o 
 -18   2  22     3801.82     4024.39    118.10 o 
 -16   2  22      927.88      873.79     40.16 o 
 -14   2  22     4081.58     3993.58     84.07 o 
 -12   2  22       11.94       16.22      9.56 o 
 -10   2  22        7.08        4.29      9.74 o 
  -8   2  22     9950.01    10087.21    157.35 o 
  -6   2  22        0.65        2.12     10.30 o 
  -4   2  22     1441.03     1425.10     60.19 o 
  -2   2  22      840.26      779.26     44.86 o 
   0   2  22     1555.96     1423.63     61.45 o 
   2   2  22      337.61      253.07     27.42 o 
   4   2  22      309.64      319.93     42.53 o 
   6   2  22     2882.03     3241.16    136.06 o 
   8   2  22      246.75      237.75     38.75 o 
  10   2  22        6.76       -8.69     11.44 o 
 -19   3  22      581.49      811.74     78.17 o 
 -17   3  22       13.22        5.41     22.08 o 
 -15   3  22      341.13      293.93     31.43 o 
 -13   3  22     2483.47     2491.74     67.50 o 
 -11   3  22      235.66      236.71     26.04 o 
  -9   3  22      322.19      402.94     55.80 o 
  -7   3  22      677.41      673.90     57.28 o 
  -5   3  22      316.58      314.45     44.82 o 
  -3   3  22     2038.80     2051.79     74.80 o 
  -1   3  22      651.05      719.58     55.25 o 
   1   3  22     1986.03     2049.60    105.20 o 
   3   3  22        2.90        0.52     14.62 o 
   5   3  22      443.36      411.70     48.95 o 
   7   3  22      790.06     1086.97     79.79 o 
   9   3  22      184.34      172.19     33.56 o 
 -16   4  22     1800.43     1840.19     84.42 o 
 -14   4  22      444.14      467.66     42.40 o 
 -12   4  22      146.65      140.15     25.33 o 
 -10   4  22        5.41        5.59      9.93 o 
  -8   4  22        0.67       29.51     20.40 o 
  -6   4  22     1432.34     1356.82     93.53 o 
  -4   4  22      301.95      295.80     45.02 o 
  -2   4  22     1684.42     1558.99     97.51 o 
   0   4  22     1602.31     1474.88     93.15 o 
   2   4  22      766.90      701.41     64.52 o 
   4   4  22      230.24      184.89     33.60 o 
   6   4  22      397.99      445.44     50.85 o 
   8   4  22        0.30       26.01     16.40 o 
 -15   5  22      335.77      306.57     49.51 o 
 -13   5  22      136.71      125.02     25.58 o 
 -11   5  22     1575.00     1530.99     74.20 o 
  -9   5  22       14.66      -24.18     20.30 o 
  -7   5  22     1155.83     1148.64     92.04 o 
  -5   5  22        7.26       14.68     18.59 o 
  -3   5  22       42.14       23.93     15.83 o 
  -1   5  22      167.52      171.66     35.88 o 
   1   5  22        1.02       13.08     19.31 o 
   3   5  22        2.24       -4.46     12.72 o 
   5   5  22      299.19      342.24     46.22 o 
 -12   6  22      499.77      503.85     60.24 o 
  -8   6  22      113.50      118.62     35.27 o 
  -6   6  22      210.24      159.36     39.29 o 
  -4   6  22      281.36      222.54     43.54 o 
  -2   6  22      117.25      139.14     37.41 o 
   0   6  22        5.25       49.77     22.70 o 
   2   6  22      308.74      304.89     47.49 o 
 -19   1  23      454.57      343.65     34.60 o 
 -17   1  23        3.48       -4.30     11.74 o 
 -15   1  23      268.95      260.20     27.33 o 
 -13   1  23       28.36        9.54      8.83 o 
 -11   1  23     1631.81     1555.68     63.10 o 
  -9   1  23      226.73      250.64     39.87 o 
  -7   1  23      665.72      678.28     55.63 o 
  -5   1  23      383.27      352.00     30.40 o 
  -3   1  23      193.12      173.05     22.60 o 
  -1   1  23      640.91      601.95     40.70 o 
   1   1  23      175.65      172.89     29.82 o 
   3   1  23      365.59      244.25     27.69 o 
   5   1  23      232.52      207.14     26.02 o 
   7   1  23      585.33      595.96     61.63 o 
   9   1  23      617.39      755.48     70.77 o 
 -18   2  23      130.63      129.91     41.91 o 
 -16   2  23      907.99      950.33     42.82 o 
 -14   2  23      620.07      556.13     38.44 o 
 -12   2  23        5.92       -0.21     14.20 o 
 -10   2  23     1160.62     1180.43     81.11 o 
  -8   2  23      436.52      512.94     37.80 o 
  -6   2  23      988.17      920.28     72.82 o 
  -4   2  23     1841.86     1584.95     93.59 o 
  -2   2  23      860.91      914.29     49.93 o 
   0   2  23      454.37      567.20     40.63 o 
   2   2  23      644.25      593.27     42.22 o 
   4   2  23      623.85      552.41     56.86 o 
   6   2  23       12.55       33.97     21.52 o 
   8   2  23       10.53       35.55     20.67 o 
 -17   3  23      482.15      522.12     45.29 o 
 -15   3  23     1610.88     1833.87     93.02 o 
 -13   3  23       43.92       77.64     21.15 o 
 -11   3  23      815.56      845.68     48.56 o 
  -9   3  23      473.53      466.47     36.72 o 
  -7   3  23       36.92       30.06     13.47 o 
  -5   3  23       26.16       23.11     12.13 o 
  -3   3  23        5.54        6.83     12.22 o 
  -1   3  23      675.04      782.23     47.97 o 
   1   3  23      321.35      264.38     40.83 o 
   3   3  23      624.23      655.28     61.63 o 
   5   3  23      344.82      381.13     48.91 o 
   7   3  23     2014.64     2195.55    115.80 o 
   9   3  23     1751.25     1848.06    107.07 o 
 -16   4  23       33.15       49.18     19.76 o 
 -14   4  23     1591.49     1636.07     78.34 o 
 -12   4  23        0.05       20.70     10.03 o 
 -10   4  23      357.30      412.43     35.60 o 
  -8   4  23     1414.08     1376.41     82.27 o 
  -6   4  23       35.39       28.91     18.10 o 
  -4   4  23      109.38      112.66     30.31 o 
  -2   4  23       30.16       28.94     15.62 o 
   0   4  23      181.27      143.70     32.16 o 
   2   4  23      232.02      260.16     41.66 o 
   4   4  23      129.37      133.57     29.10 o 
   6   4  23       43.49       55.65     23.55 o 
 -13   5  23      598.72      588.12     50.46 o 
 -11   5  23      273.84      289.66     51.23 o 
  -9   5  23      417.12      505.16     63.28 o 
  -7   5  23      143.34      140.66     39.36 o 
  -5   5  23     2349.66     2396.98    131.14 o 
  -3   5  23     2261.70     2251.44    124.95 o 
  -1   5  23      588.75      519.55     60.92 o 
   1   5  23       74.96       99.48     27.30 o 
   3   5  23      537.51      609.34     61.67 o 
  -6   6  23      124.21       96.04     30.21 o 
  -4   6  23       53.40       84.85     29.54 o 
  -2   6  23     6412.57     6126.96    212.09 o 
   0   6  23       34.19       45.36     25.06 o 
 -18   0  24       25.32        5.63     11.96 o 
 -16   0  24     1971.36     1866.05    100.06 o 
 -14   0  24      818.37      719.49     62.12 o 
 -12   0  24       37.71       36.47     16.74 o 
 -10   0  24     2858.02     2898.37    122.21 o 
  -8   0  24      270.05      311.47     41.63 o 
  -6   0  24      427.16      412.01     47.32 o 
  -4   0  24     1181.73     1376.02     85.66 o 
  -2   0  24       88.21       50.12     18.65 o 
   0   0  24       77.60      214.91     36.96 o 
   2   0  24      254.57      259.29     40.47 o 
   4   0  24     5110.73     5477.69    183.71 o 
   6   0  24      645.04      723.36     69.27 o 
   8   0  24      792.11      943.06     81.30 o 
 -19   1  24      182.65      133.99     31.26 o 
 -17   1  24       61.83       40.25     12.40 o 
 -15   1  24      778.53      767.09     65.80 o 
 -13   1  24      643.63      636.07     41.98 o 
 -11   1  24     1125.29     1135.58     54.88 o 
  -9   1  24     1799.01     1691.62     66.93 o 
  -7   1  24      124.22      101.82     25.62 o 
  -5   1  24        0.17       -5.28      7.90 o 
  -3   1  24      584.60      481.67     37.16 o 
  -1   1  24      672.04      851.13     49.54 o 
   1   1  24      171.99      132.08     21.19 o 
   3   1  24     1115.53     1272.62    147.42 o 
   5   1  24     1552.32     1587.26     71.65 o 
   9   1  24     1635.62     1824.36    111.41 o 
 -18   2  24      147.23       78.32     28.20 o 
 -16   2  24      148.06      143.88     23.28 o 
 -14   2  24     2413.66     2446.43     81.66 o 
 -12   2  24        3.06        3.55     11.08 o 
 -10   2  24       98.47       78.15     18.84 o 
  -8   2  24     7980.96     8012.46    167.87 o 
  -6   2  24      560.79      564.76     62.94 o 
  -4   2  24     2575.13     2435.88     82.14 o 
  -2   2  24        1.06       11.39     10.34 o 
   0   2  24      469.41      352.45     32.94 o 
   2   2  24      457.47      410.25     56.67 o 
   4   2  24     1571.97     1514.93     95.70 o 
   6   2  24       12.01        6.49     15.24 o 
   8   2  24      457.99      477.28     57.21 o 
 -17   3  24      115.42      116.73     33.01 o 
 -15   3  24       13.21       49.53     13.52 o 
 -13   3  24     1610.14     1645.15     81.98 o 
 -11   3  24       76.17       87.60     18.15 o 
  -9   3  24     1575.17     1697.34     70.14 o 
  -7   3  24      139.92      149.11     22.39 o 
  -5   3  24      287.23      286.15     29.88 o 
  -3   3  24      366.50      437.54     36.78 o 
  -1   3  24      133.39      114.55     20.59 o 
   1   3  24       28.60       19.89     14.60 o 
   3   3  24      741.64      769.27     68.83 o 
   5   3  24      120.68      142.95     32.68 o 
   7   3  24        7.73        7.08     15.61 o 
 -14   4  24      250.25      282.42     49.56 o 
 -12   4  24      427.44      454.06     55.24 o 
 -10   4  24     2988.55     2916.24     93.33 o 
  -8   4  24      349.18      358.20     34.38 o 
  -6   4  24      200.82      216.11     39.43 o 
  -4   4  24       29.45       48.17     22.95 o 
  -2   4  24     1192.84     1161.65     87.47 o 
   0   4  24      159.91      199.10     38.04 o 
   2   4  24      215.30      185.20     36.41 o 
   4   4  24      190.81      147.86     33.23 o 
   6   4  24       34.60       56.32     20.80 o 
 -11   5  24      188.83      156.74     40.04 o 
  -9   5  24       82.83       92.43     30.26 o 
  -7   5  24      131.47      134.92     34.28 o 
  -5   5  24       15.88       23.49     17.16 o 
  -3   5  24      481.81      390.30     54.16 o 
  -1   5  24      748.16      674.79     69.21 o 
   1   5  24        1.83       18.50     18.83 o 
   3   5  24      115.55       76.49     28.32 o 
  -2   6  24     1742.34     1812.47    117.98 o 
 -17   1  25      236.51      335.24     31.74 o 
 -15   1  25        3.44        2.50     21.65 o 
 -13   1  25        2.07        2.91     10.28 o 
 -11   1  25      186.41      167.14     22.98 o 
  -9   1  25      449.19      404.67     34.13 o 
  -7   1  25     1388.62     1221.53     58.33 o 
  -5   1  25      194.77      166.63     23.40 o 
  -3   1  25      476.96      517.19     39.35 o 
  -1   1  25        8.85       25.15     12.31 o 
   1   1  25      109.51      143.46     23.65 o 
   3   1  25       35.04       28.96     29.09 o 
   5   1  25     1224.38     1165.54     63.01 o 
   7   1  25      163.06       90.87     28.10 o 
 -18   2  25       27.46       38.17     25.19 o 
 -16   2  25      390.47      426.29     35.77 o 
 -14   2  25      839.88      832.31     58.78 o 
 -12   2  25        4.84      -11.60     48.06 o 
 -10   2  25      104.19      125.85     21.39 o 
  -8   2  25     1572.30     1644.38     69.05 o 
  -6   2  25       30.25       10.56     11.13 o 
  -4   2  25      491.71      535.55     41.02 o 
  -2   2  25       86.02       56.63     15.63 o 
   0   2  25      115.51      143.74     22.80 o 
   2   2  25       31.45       63.07     17.54 o 
   4   2  25      110.52      130.85     29.86 o 
   6   2  25       12.15       -9.87     13.86 o 
 -17   3  25       54.28       30.56     25.41 o 
 -15   3  25        0.82        7.19     19.35 o 
 -13   3  25      683.40      807.46     49.53 o 
 -11   3  25      537.30      600.39     42.98 o 
  -9   3  25        5.66       12.44     16.59 o 
  -7   3  25      663.70      686.54     46.51 o 
  -5   3  25       32.83       62.20     17.09 o 
  -3   3  25     1228.86     1056.54     61.45 o 
  -1   3  25        9.49        2.90     12.67 o 
   1   3  25      380.72      442.23     54.14 o 
   3   3  25        0.56       55.28     22.43 o 
   5   3  25       10.61       -4.56     16.79 o 
 -14   4  25        0.14      -38.19     25.46 o 
 -12   4  25      999.97     1020.28     56.33 o 
 -10   4  25      394.61      404.08     38.68 o 
  -8   4  25       23.26       17.44     14.15 o 
  -6   4  25      217.59      191.61     40.92 o 
  -4   4  25     1868.04     2021.55    118.77 o 
  -2   4  25      674.80      783.46     72.97 o 
   0   4  25     1750.13     1691.41    105.50 o 
   2   4  25      481.39      468.14     56.59 o 
   4   4  25      967.86     1060.35     83.63 o 
  -9   5  25       54.55       71.84     29.93 o 
  -7   5  25      123.87      130.51     36.76 o 
  -5   5  25     1127.97     1211.14     97.15 o 
  -3   5  25       38.90       45.57     21.15 o 
  -1   5  25      136.67      122.73     33.19 o 
   1   5  25        0.89      -24.59     17.86 o 
 -18   0  26      381.10      459.59     52.51 o 
 -16   0  26     1391.87     1344.78     87.77 o 
 -14   0  26        4.67        5.66     17.02 o 
 -12   0  26     2022.97     2161.07    111.32 o 
 -10   0  26     2647.47     2572.86    122.29 o 
  -8   0  26        2.08       10.34     18.18 o 
  -6   0  26     4156.39     3912.57    149.97 o 
  -4   0  26      477.06      649.58     62.51 o 
  -2   0  26      990.21     1074.87     81.71 o 
   0   0  26     1182.13     1324.08     92.78 o 
   2   0  26     4130.41     4503.10    171.51 o 
   4   0  26       22.04       40.23     22.92 o 
   6   0  26      273.15      232.18     42.06 o 
 -17   1  26     1403.14     1506.25     66.65 o 
 -15   1  26      228.64      232.59     27.05 o 
 -13   1  26      207.79      194.12     25.76 o 
 -11   1  26     2056.73     2216.83     80.42 o 
  -9   1  26       35.58       22.31     11.63 o 
  -7   1  26      514.76      499.69     39.20 o 
  -5   1  26       32.44       22.43     12.20 o 
  -3   1  26      597.63      651.61     45.17 o 
  -1   1  26      153.25      219.20     27.97 o 
   1   1  26     1680.41     1799.07     76.67 o 
   3   1  26      286.19      334.37     36.66 o 
   5   1  26        3.91       -0.46      8.63 o 
   7   1  26      272.49      231.85     42.05 o 
 -16   2  26     1295.80     1406.26     90.33 o 
 -14   2  26      341.66      342.44     32.95 o 
 -12   2  26      565.02      561.22     59.81 o 
 -10   2  26     1628.15     1759.48     73.05 o 
  -8   2  26       23.71       33.40     12.81 o 
  -6   2  26       57.81       47.98     32.21 o 
  -4   2  26      260.56      243.76     52.84 o 
  -2   2  26      818.68      752.70     49.53 o 
   0   2  26      390.77      349.81     34.92 o 
   2   2  26     1308.14     1301.27    102.83 o 
   4   2  26       51.62       34.33     22.90 o 
   6   2  26      378.43      390.63     55.38 o 
 -15   3  26     1008.31     1030.13     89.69 o 
 -13   3  26      781.13      765.54     49.46 o 
 -11   3  26     1147.52     1176.86     60.86 o 
  -9   3  26      844.27      843.73     52.45 o 
  -7   3  26      500.08      433.37     37.73 o 
  -5   3  26      537.05      485.84     39.81 o 
  -3   3  26      349.21      348.19     42.08 o 
  -1   3  26       12.74        8.09     15.43 o 
   1   3  26       27.51       36.14     19.05 o 
   3   3  26     1552.89     1436.19     97.95 o 
   5   3  26      105.11      125.19     31.21 o 
 -12   4  26        0.17       -5.21     13.61 o 
 -10   4  26     1411.33     1421.07     68.76 o 
  -8   4  26     1180.22     1273.99     65.86 o 
  -6   4  26        0.25       11.47     16.82 o 
  -4   4  26       19.47       80.89     29.85 o 
  -2   4  26      394.30      395.40     55.41 o 
   0   4  26      258.41      177.13     37.21 o 
   2   4  26      733.36      783.03     73.35 o 
  -3   5  26       12.99       29.43     19.52 o 
  -1   5  26       49.42       39.24     21.07 o 
 -17   1  27       68.59       70.17     16.65 o 
 -15   1  27       12.04       -9.75     11.32 o 
 -13   1  27       17.54       31.28     14.11 o 
 -11   1  27      623.36      667.64     63.21 o 
  -9   1  27     1333.53     1351.40     64.19 o 
  -7   1  27      114.85      118.24     21.17 o 
  -5   1  27       29.59        2.37     12.53 o 
  -3   1  27        8.10       24.14     12.50 o 
  -1   1  27       11.31       44.03     13.84 o 
   1   1  27       31.93       47.19     16.48 o 
   3   1  27       23.19       10.07     11.53 o 
   5   1  27      137.30      214.97     42.39 o 
 -16   2  27        8.15        5.46     10.96 o 
 -14   2  27       29.59       43.47     23.15 o 
 -12   2  27      190.78      208.61     28.70 o 
 -10   2  27      445.92      490.67     39.90 o 
  -8   2  27      390.23      380.55     35.64 o 
  -6   2  27      839.65      827.31     52.21 o 
  -4   2  27      148.12      211.71     28.09 o 
  -2   2  27      778.20      839.43     53.74 o 
   0   2  27        9.16        9.35     13.61 o 
   2   2  27     1248.83     1341.54     86.48 o 
   4   2  27      449.76      511.88     61.94 o 
 -13   3  27      109.59      104.98     30.75 o 
 -11   3  27      998.13     1126.91     60.87 o 
  -9   3  27      158.57      190.58     27.98 o 
  -7   3  27      507.75      558.26     44.06 o 
  -5   3  27      175.75      208.13     28.72 o 
  -3   3  27        6.55       39.10     54.95 o 
  -1   3  27      100.58       79.11     31.29 o 
   1   3  27      726.60      739.91     72.39 o 
   3   3  27      562.54      556.89     62.83 o 
 -12   4  27      116.87      138.15     29.62 o 
 -10   4  27     4525.27     4394.06    162.14 o 
  -8   4  27      238.88      214.33     43.21 o 
  -6   4  27     1844.21     1796.14    116.00 o 
  -4   4  27      441.62      392.51     56.96 o 
  -2   4  27       15.64       15.05     20.16 o 
   0   4  27      209.66      231.76     44.79 o 
 -16   0  28     1004.28     1084.10     83.88 o 
 -14   0  28        6.68       -2.15     18.39 o 
 -12   0  28     4491.18     4672.91    171.45 o 
 -10   0  28        0.06        8.99     16.06 o 
  -8   0  28       74.90       67.20     21.90 o 
  -6   0  28      517.74      539.30     59.99 o 
  -4   0  28     1855.39     1702.48    106.41 o 
  -2   0  28      997.50     1046.16     85.02 o 
   0   0  28       82.92      108.05     31.27 o 
   2   0  28        8.59        7.37     11.86 o 
 -15   1  28      234.36      235.83     67.92 o 
 -13   1  28     2173.53     2180.65     83.23 o 
 -11   1  28       24.87       22.79     12.87 o 
  -9   1  28       59.24       57.99     15.25 o 
  -7   1  28      256.37      284.97     31.26 o 
  -5   1  28      515.22      489.44     41.23 o 
  -3   1  28       25.04       54.11     16.84 o 
  -1   1  28      954.44     1043.50     62.37 o 
   1   1  28      321.19      262.88     36.28 o 
   3   1  28      118.59      162.62     38.14 o 
 -14   2  28     1389.70     1420.64     68.26 o 
 -12   2  28      321.65      324.79     33.47 o 
 -10   2  28      200.72      241.62     30.46 o 
  -8   2  28      299.72      315.51     34.15 o 
  -6   2  28      317.67      351.46     35.16 o 
  -4   2  28     1728.72     2019.66    100.43 o 
  -2   2  28      959.02     1091.62     63.42 o 
   0   2  28     3759.21     4110.94    120.39 o 
   2   2  28      216.98      321.04     50.02 o 
 -13   3  28      158.41      190.22     34.18 o 
 -11   3  28        1.85       39.99     15.84 o 
  -9   3  28        9.41       20.21     21.34 o 
  -7   3  28      114.79      139.50     24.44 o 
  -5   3  28      262.63      323.55     34.43 o 
  -3   3  28        1.16      -10.01     15.23 o 
  -1   3  28       13.74       22.32     22.81 o 
 -10   4  28      485.79      547.91     59.30 o 
 -13   1  29      653.62      726.30     49.72 o 
 -11   1  29       43.91       34.81     13.29 o 
  -9   1  29      277.12      251.66     30.48 o 
  -7   1  29       11.22       12.86     11.46 o 
  -5   1  29      123.89      130.78     23.75 o 
  -3   1  29     1069.19     1303.99    104.13 o 
  -1   1  29      679.04      806.37     54.69 o 
 -12   2  29     1338.09     1565.50     73.34 o 
 -10   2  29       83.62       44.94     15.59 o 
  -8   2  29      626.29      603.94     47.20 o 
  -6   2  29      360.63      395.24     39.24 o 
  -4   2  29       34.15       27.72     14.03 o 
  -2   2  29      343.64      415.27     39.88 o 
 -11   3  29      791.30     1061.50     83.26 o 
  -9   3  29      657.45      556.00     61.83 o 
  -7   3  29      596.60      712.71     71.38 o 
  -5   3  29      166.77      153.03     37.25 o 
 -12   0  30      622.35      701.89     70.47 o 
 -10   0  30       76.14       56.99     24.13 o 
  -8   0  30      317.39      350.09     50.56 o 
  -6   0  30     3689.19     4192.20    172.13 o 
  -4   0  30     1563.61     1696.20    111.06 o 
 -11   1  30      124.78      130.76     24.97 o 
  -9   1  30      594.07      591.70     46.28 o 
  -7   1  30      929.29      975.55     59.72 o 
  -5   1  30      101.37       98.48     39.57 o 
  -3   1  30       52.22       78.84     28.31 o 
 -10   2  30      111.26      167.00     36.63 o 
  -8   2  30      160.63      140.00     34.69 o 
  -6   2  30      876.43      996.13     85.86 o 
  -9   1  31      378.67      289.54     47.11 o 
                                                 
